# Supplementary material for: Clay‐associated microbial communities and their relevance for a nuclear waste repository in the Opalinus Clay rock formation
Source: Microbiologyopen. 2023 Jul 10;12(4):e1370. doi: 10.1002/mbo3.1370 (PMC10333725; doi:10.1002/mbo3.1370)
Supplement: Supplementary file 1 — Data S1. Geochemical and mineralogical parameters of samples used for microbial community analysis. i–s, illite–smectite mixed layers; calcite, including siderite & ankerite; LOI, loss of ignition. [file MBO3-12-e1370-s002.xlsx]

## Sheet: datatable
Name	sandy-1	sandy-2	sandy-3	shaly-1	shaly-2	shaly-3	PW
location	BMA3 3.85	BMA3 5.70	BMA3 7.25	BMA4 4.26	BMA4 6.46	BMA4 8.9	BMA3 10.75		BMA3_3.45	BMA3_4.85	BMA3_6.7	BMA3_8.38	BMA3_9.3	BMA4_3.97	BMA4_5.21	BMA4_6.15	BMA4_7.5	BMA4_9.13
Mineralogy [%]
quartz	28.7	19.3	22.5	12.3	13	13.2	46.4		27.5	28.4	20	18.8	23.9	12.4	12	12.1	12.9	11.9
chlorite	6.2	7	12.8	11.6	6.4	7.4	0.8		5.4	6	5	2.3	5.3	8.7	6.9	13	5.5	10.5
kaolinite	8.6	14.3	6.6	16.1	15.8	17.1	1.8		12.4	11.9	17.6	14	14	12.8	17	14.5	18.8	12.9
illite	31.1	38.3	40.5	31.1	31.8	37.7	16.3		38.2	34.3	40	47.1	38.8	39.1	36.1	29.3	37.6	45.2
i-s	1-5	1-5	1-5	5-8	5-8	5-8	1-5		1-5	1-5	1-5	1-5	1-5	5-8	5-8	5-8	5-8	5-8	i-s	illite-smectite mixed layers
calcite (sid, ank)	6.4	3.6	5.6	18.2	20.5	14.4	12.1		4.4	5	7.4	6.9	6.4	17.2	16.7	24.6	14.7	13.3	calcite	including siderite & ankerite
pyrite	5.4	1	1	1.4	1.7	1	0		0.3	0.9	1	1.6	1.6	1.1	1.4	1.2	1.1	1
orthoclase	3.6	2.6	1.6	2	1.5	1.3	3.1		2.2	2.3	3	2.5	2.2	0.5	1.5	0.5	1.1	1.8
plagioclase	10	13.9	9.4	7.3	9.3	7.9	19.5		9.6	11.2	6	6.8	7.8	8.2	8.4	4.8	8.3	3.4
Elements [wt%]
Si	24.2133	24.3536	25.2417	19.165	18.6508	20.3336	29.3084
Fe	6.5605	3.88655	4.04202	4.24412	4.07311	4.40735	3.5834
Mg	0.904554	1.2121	1.11562	1.30859	1.25431	1.38698	0.892493
Ti	0.479606	0.569533	0.521572	0.479606	0.461621	0.503587	0.395675
Al	7.09196	9.63237	8.78557	9.47359	9.20897	10.1087	4.32927
Mn	0.0232337	0.0387229	0.0309783	0.0464674	0.0464674	0.0387229	0.0309783
Ca	3.53062	2.35137	2.79448	6.85398	7.79024	5.27449	5.43887
Na	0.0741857	0.0816043	0.0890228	0.140953	0.133534	0.15579	0.0370929
K	2.14178	2.69798	2.51535	2.258	2.15838	2.39082	1.76821
P	0.08292	0.0916484	0.0916484	0.0872842	0.0960126	0.0872842	0.104741
S	4.04	0.45	0.76	0.75	0.78	0.56	0.46
F	0.07	0.11	0.1	0.1	0.1	0.1	0.08
LOI	12.2	14	13.2	18.8	19.6	17.1	11.6		LOI	loss of ignition
Ba	0.0259	0.0294	0.0302	0.0257	0.027	0.0269	0.0222
Cr	0.0104	0.0076	0.0106	0.0096	0.0091	0.01	0.0107
Ga	0.0014		0.0018	0.0024	0.0019	0.0021	0.001
Nb	0.0016	0.0021	0.0016	0.0016	0.0015	0.0018	0.0012
Ni	0.0044	0.0055	0.0045	0.006	0.006	0.0057	0.0023
Rb	0.0104	0.0126	0.0122	0.013	0.0121	0.0134	0.0075
Sr	0.0248	0.0316	0.0335	0.0267	0.0274	0.0261	0.0279
V	0.0086	0.0133	0.0118	0.0118	0.0113	0.0129	0.0101
Y	0.0023	0.0034	0.0032	0.0024	0.0024	0.0025	0.0029
Zn	0.011	0.0106	0.0141	0.0105	0.0095	0.0097	0.0028
Zr	0.0242	0.0201	0.0213	0.0123	0.0115	0.0126	0.0397
N	0.0585	0.078	0.075	0.084	0.0825	0.085	<0.05
CO2	6.73645	6.41767	6.52027	11.2176	12.2051	9.17124	7.9914
H2O	5.41619	7.62046	6.64428	7.59797	7.44952	7.89937	3.58081
CO2+H2O	12.1526	14.0381	13.1646	18.8156	19.6546	17.0706	11.5722
TC	1.68753	1.58863	1.61306	2.81275	3.05381	2.39981	2.05898
TOC	0.777346	1.01316	0.938108	0.805656	0.789508	0.840482	0.517765
TIC	0.910186	0.575468	0.674947	2.00709	2.2643	1.55933	1.54122
CaCO3	7.58185	4.79365	5.62231	16.7191	18.8616	12.9892	12.8383
Anions [mg/L]
Fluoride	3.09779	3.56348	3.58813	3.19209	3.17075	3.11554	2.05354
Chloride	13.1473	11.9561	11.3902	103.608	105.22	107.545	9.32876
Phosphate	1.99562	<1	<1	<1	<1	<1	<1
Sulfate	39.2861	66.9474	105.567	68.8872	91.0019	123.006	54.0297
