# Supplementary material for: Clay‐associated microbial communities and their relevance for a nuclear waste repository in the Opalinus Clay rock formation
Source: Microbiologyopen. 2023 Jul 10;12(4):e1370. doi: 10.1002/mbo3.1370 (PMC10333725; doi:10.1002/mbo3.1370)
Supplement: Supplementary file 2 — Data S2. Genus‐level microbial community composition and their relative abundance. [file MBO3-12-e1370-s004.xlsx]

## Sheet: Tabelle2
						sandy-1	sandy-2	sandy-3	shaly-1	shaly-2	shaly-3	PW
Kingdom	Phylum	Class	Order	Family	Genus	BMA3_1	BMA3_2	BMA3_3	BMA4_1	BMA4_2	BMA4_3	BMA3_4
Archaea	Crenarchaeota	Bathyarchaeia	NA	NA	NA	3.02155	0.486484	0.484292	0.583116	0.301963	0.130039	8.60036
Archaea	Crenarchaeota	NA	NA	NA	NA	0	0	0	0	0	0	0.0970944
Archaea	Crenarchaeota	Nitrososphaeria	NA	NA	NA	0	0.0445142	0	0	0	0	0
Archaea	Crenarchaeota	Nitrososphaeria	Nitrosopumilales	Nitrosopumilaceae	Cenarchaeum	0	0	0	0	0.389247	0	0
Archaea	Crenarchaeota	Nitrososphaeria	Nitrosopumilales	Nitrosopumilaceae	Nitrosarchaeum	0	0	0.185644	0.124414	0	0	0
Archaea	Crenarchaeota	Nitrososphaeria	Nitrososphaerales	Nitrososphaeraceae	Candidatus_Nitrocosmicus	0	0	0	0	0	0	0.323359
Archaea	Crenarchaeota	Nitrososphaeria	Nitrososphaerales	Nitrososphaeraceae	NA	0.643716	0	0	0	0	0	5.39926
Archaea	Euryarchaeota	Methanobacteria	Methanobacteriales	Methanobacteriaceae	Methanobacterium	0.0652223	0	0	0	1.113	0	9.05572
Archaea	Euryarchaeota	Methanobacteria	Methanobacteriales	Methanobacteriaceae	Methanobrevibacter	0	0	0	0.186621	0	0	0
Archaea	Euryarchaeota	Thermococci	Methanofastidiosales	NA	NA	0	0	0	0	0	0	0.0856328
Archaea	Halobacterota	Halobacteria	Halobacterales	Halobacteriaceae	Halobacterium	0.26777	0	0	0.00957029	0	0	0
Archaea	Halobacterota	Methanocellia	Methanocellales	Methanocellaceae	Rice_Cluster_I	0	0	0	0	0	0	0.0219226
Archaea	Halobacterota	Methanomicrobia	Methanomicrobiales	Methanoregulaceae	Methanoregula	0	0	0	0	0	0	0.397338
Archaea	Halobacterota	Methanosarcinia	Methanosarciniales	Methanosaetaceae	Methanosaeta	0	0	0	0	0	0	3.97436
Archaea	Halobacterota	Methanosarcinia	Methanosarciniales	Methanosarcinaceae	Methanohalophilus	0	0	0.0265205	0	0	0	0
Archaea	Halobacterota	Methanosarcinia	Methanosarciniales	Methanosarcinaceae	Methanosarcina	2.0682	0.00635917	0.0434621	0.301488	0.018246	0.693337	0.41653
Archaea	Nanoarchaeota	Nanoarchaeia	Woesearchaeales	NA	NA	0.559883	0.0720705	0.0776108	0	0.654253	1.12306	0.938579
Archaea	Nanoarchaeota	Nanoarchaeia	Woesearchaeales	SCGC_AAA011-D5	NA	0	0	0.371287	0	0	0	0
Archaea	Thermoplasmatota	NA	NA	NA	NA	0	0	0.857496	0	0	0	0.0253457
Archaea	Thermoplasmatota	Thermoplasmata	Marine_Benthic_Group_D_and_DHVEG-1	NA	NA	0.0359195	0	0.0651931	0	0	0.0443315	0.381069
Archaea	Thermoplasmatota	Thermoplasmata	Methanomassiliicoccales	Methanomassiliicoccaceae	NA	0	0	0	0	0	0	0.556258
Archaea	Thermoplasmatota	Thermoplasmata	NA	NA	NA	0	0.370951	0.353607	0.0953787	0	0	0.467567
Bacteria	Acidobacteriota	Acidobacteriae	Acidobacteriae_or	Acidobacteriae_fa	Paludibaculum	0	0.0989303	0	0	0	0	0
Bacteria	Acidobacteriota	Acidobacteriae	Acidobacteriales	Acidobacteriaceae_(Subgroup_1)	Occallatibacter	0	0.0233169	0	0	0	0	0
Bacteria	Acidobacteriota	Acidobacteriae	Acidobacteriales	NA	NA	0	0.226996	0.400472	0.335364	0	0.0686128	0
Bacteria	Acidobacteriota	Acidobacteriae	Bryobacterales	Bryobacteraceae	Bryobacter	1.17967	0	0	0	0	0	0.537104
Bacteria	Acidobacteriota	Acidobacteriae	Solibacterales	Solibacteraceae	Candidatus_Solibacter	0	0	0	0	0.15205	0	0
Bacteria	Acidobacteriota	Acidobacteriae	Subgroup_2	NA	NA	1.40937	3.0313	0.788526	0.646114	0	0	0.269707
Bacteria	Acidobacteriota	Aminicenantia	Aminicenantales	NA	NA	0.113599	0.166095	0	0	0	0	0
Bacteria	Acidobacteriota	Blastocatellia	45597	NA	NA	0.385662	0	0	0	0.528435	0	0
Bacteria	Acidobacteriota	Blastocatellia	Blastocatellales	Blastocatellaceae	Aridibacter	0	0.171631	0	0	0	0	0
Bacteria	Acidobacteriota	Blastocatellia	Blastocatellales	Blastocatellaceae	Blastocatella	0.430055	0.68805	0	0	0	0.963698	0
Bacteria	Acidobacteriota	Blastocatellia	Blastocatellales	Blastocatellaceae	NA	0	0.0387554	0	0.239257	0.18246	0	0
Bacteria	Acidobacteriota	Blastocatellia	Blastocatellales	Blastocatellaceae	Stenotrophobacter	0	0	0.207997	0	0	0	0
Bacteria	Acidobacteriota	Blastocatellia	Pyrinomonadales	Pyrinomonadaceae	RB41	0	0	0	0	0.70458	0	0
Bacteria	Acidobacteriota	Holophagae	Subgroup_7	NA	NA	0	0.105193	0	0.793797	0	0	0
Bacteria	Acidobacteriota	Vicinamibacteria	Vicinamibacterales	NA	NA	2.49105	0.0593522	0.755025	1.3542	1.71112	0.0945738	0.215765
Bacteria	Acidobacteriota	Vicinamibacteria	Vicinamibacterales	Vicinamibacteraceae	NA	0.819539	0	1.96217	0.0957029	0.145968	1.65504	0
Bacteria	Actinobacteriota	Acidimicrobiia	Acidimicrobiales	Acidimicrobiaceae	NA	0	0	0	0	0.377453	0	0
Bacteria	Actinobacteriota	Acidimicrobiia	Acidimicrobiales	NA	NA	0	0.0233169	0	0	0	0	0
Bacteria	Actinobacteriota	Acidimicrobiia	IMCC26256	NA	NA	0.876339	0.474818	0.139699	0	0.377453	0.0118217	0
Bacteria	Actinobacteriota	Acidimicrobiia	Microtrichales	Iamiaceae	Iamia	0	0.0332189	0	0	0	0	0
Bacteria	Actinobacteriota	Acidimicrobiia	Microtrichales	Ilumatobacteraceae	CL500-29_marine_group	0	0	0.114922	0	0.103394	0.296282	0
Bacteria	Actinobacteriota	Acidimicrobiia	Microtrichales	Ilumatobacteraceae	NA	0	0	0.396214	0	0.125818	0	0
Bacteria	Actinobacteriota	Acidimicrobiia	Microtrichales	Microtrichaceae	IMCC26207	0	0	0.274045	0	0	0	0
Bacteria	Actinobacteriota	Acidimicrobiia	Microtrichales	NA	NA	0	0	0	0	0	0.106396	0
Bacteria	Actinobacteriota	Acidimicrobiia	NA	NA	NA	0	0.45362	0	0	0.70458	0	0.0931711
Bacteria	Actinobacteriota	Actinobacteria	0319-7L14	NA	NA	0.657254	0	0.415994	0	0	0.963471	1.12917
Bacteria	Actinobacteriota	Actinobacteria	Actinomycetales	Actinomycetaceae	Actinomyces	0.0425363	0	0.353607	0.837417	0.328427	0.492857	0.571778
Bacteria	Actinobacteriota	Actinobacteria	Actinomycetales	Actinomycetaceae	Flaviflexus	0	0	0.0176803	0.0861485	0.273689	0.147772	0
Bacteria	Actinobacteriota	Actinobacteria	Actinomycetales	Actinomycetaceae	Mobiluncus	0.0642771	0	0.0795615	0	0.0754907	0	0
Bacteria	Actinobacteriota	Actinobacteria	Bifidobacteriales	Bifidobacteriaceae	Bifidobacterium	0	0.260215	0	0.199624	0.839314	0.0797967	0
Bacteria	Actinobacteriota	Actinobacteria	Bifidobacteriales	Bifidobacteriaceae	Gardnerella	0	0.0664378	0	0.0338441	0	0	0
Bacteria	Actinobacteriota	Actinobacteria	Corynebacteriales	Corynebacteriaceae	Corynebacterium	3.37885	1.22063	2.89382	2.29066	0.844328	1.83685	0.677641
Bacteria	Actinobacteriota	Actinobacteria	Corynebacteriales	Corynebacteriaceae	Turicella	0	0	0	0	0	0	0
Bacteria	Actinobacteriota	Actinobacteria	Corynebacteriales	Dietziaceae	Dietzia	0	0	0	0.092302	0.145968	0	0.0143843
Bacteria	Actinobacteriota	Actinobacteria	Corynebacteriales	Mycobacteriaceae	Mycobacterium	0.430055	0.07631	0	0.261522	0	0	1.25757
Bacteria	Actinobacteriota	Actinobacteria	Corynebacteriales	Nocardiaceae	Gordonia	0.300227	1.24006	0	0	0	0	0
Bacteria	Actinobacteriota	Actinobacteria	Corynebacteriales	Nocardiaceae	Nocardia	0	0	0	0.369208	0	0	0
Bacteria	Actinobacteriota	Actinobacteria	Corynebacteriales	Nocardiaceae	Rhodococcus	0	0.0211972	0	0.250568	0	0.189148	0
Bacteria	Actinobacteriota	Actinobacteria	Frankiales	Frankiaceae	Jatrophihabitans	0	0.199254	0	0	0	0.0384206	0
Bacteria	Actinobacteriota	Actinobacteria	Frankiales	Geodermatophilaceae	Blastococcus	0	0	0	0.244042	0	0.147772	0.129459
Bacteria	Actinobacteriota	Actinobacteria	Frankiales	Geodermatophilaceae	Klenkia	0	0.0720705	0	0	0	0	0
Bacteria	Actinobacteriota	Actinobacteria	Frankiales	Sporichthyaceae	hgcI_clade	0.0576603	0	0.128967	0	1.00153	0	0
Bacteria	Actinobacteriota	Actinobacteria	Frankiales	Sporichthyaceae	NA	0	0	0.0341488	0.0492277	0	0	0.0215765
Bacteria	Actinobacteriota	Actinobacteria	Frankiales	Sporichthyaceae	Sporichthya	0	0	0.105551	0	0	0	0
Bacteria	Actinobacteriota	Actinobacteria	Kineosporiales	Kineosporiaceae	Kineococcus	0	0	0	0	0	0.0975293	0
Bacteria	Actinobacteriota	Actinobacteria	Micrococcales	Bogoriellaceae	Georgenia	0	0	0.0651931	0	0.310181	0	0.0109613
Bacteria	Actinobacteriota	Actinobacteria	Micrococcales	Brevibacteriaceae	Brevibacterium	0.478741	0	0.273248	0.191406	0.164214	0.162549	0
Bacteria	Actinobacteriota	Actinobacteria	Micrococcales	Cellulomonadaceae	Cellulomonas	0	0.182704	0	0	0	0	0
Bacteria	Actinobacteriota	Actinobacteria	Micrococcales	Dermabacteraceae	Brachybacterium	0	0	0.235729	0	0	0.127084	0
Bacteria	Actinobacteriota	Actinobacteria	Micrococcales	Dermacoccaceae	Dermacoccus	0	0	0	0.313827	0	0	0
Bacteria	Actinobacteriota	Actinobacteria	Micrococcales	Intrasporangiaceae	Aquipuribacter	0.00283575	0.133542	0	0.113839	0	0	0
Bacteria	Actinobacteriota	Actinobacteria	Micrococcales	Intrasporangiaceae	Janibacter	0	0	0.309406	0.430743	0.364686	0	0.0107883
Bacteria	Actinobacteriota	Actinobacteria	Micrococcales	Intrasporangiaceae	Knoellia	0	0.284043	1.82945	0	0.346441	0	0
Bacteria	Actinobacteriota	Actinobacteria	Micrococcales	Intrasporangiaceae	NA	0	0.326437	0	0	0	0.0620641	0
Bacteria	Actinobacteriota	Actinobacteria	Micrococcales	Intrasporangiaceae	Ornithinibacter	0	0.0508733	0	0	0	0	0
Bacteria	Actinobacteriota	Actinobacteria	Micrococcales	Intrasporangiaceae	Ornithinimicrobium	0.0359195	0.155022	0	0	0	0.0295543	0
Bacteria	Actinobacteriota	Actinobacteria	Micrococcales	Microbacteriaceae	Candidatus_Aquiluna	0	0.874765	0	0	0	0.162176	0
Bacteria	Actinobacteriota	Actinobacteria	Micrococcales	Microbacteriaceae	Curtobacterium	0	0.00847889	0	0	0	0	0
Bacteria	Actinobacteriota	Actinobacteria	Micrococcales	Microbacteriaceae	Frondihabitans	0	0	0.0434621	0	0	0.0709304	0
Bacteria	Actinobacteriota	Actinobacteria	Micrococcales	Microbacteriaceae	Leucobacter	0	0	0	0	0.292538	0	0
Bacteria	Actinobacteriota	Actinobacteria	Micrococcales	Microbacteriaceae	Microbacterium	0	0.00423944	0.0341488	0.033496	0.115558	0	0
Bacteria	Actinobacteriota	Actinobacteria	Micrococcales	Microbacteriaceae	NA	0	0.217568	0	0.454589	0.377083	0.0679749	0.08271
Bacteria	Actinobacteriota	Actinobacteria	Micrococcales	Microbacteriaceae	Pseudoclavibacter	0	0	0.0589842	0	0	0.147772	0
Bacteria	Actinobacteriota	Actinobacteria	Micrococcales	Microbacteriaceae	Rathayibacter	0	0	0	0	0	0.150727	0
Bacteria	Actinobacteriota	Actinobacteria	Micrococcales	Micrococcaceae	Arthrobacter	0.48775	0.576342	0.053041	0	0.0503271	0	0.0863061
Bacteria	Actinobacteriota	Actinobacteria	Micrococcales	Micrococcaceae	Micrococcus	0.105878	0.221207	0.938809	0.129903	0.617993	3.20545	0.0433261
Bacteria	Actinobacteriota	Actinobacteria	Micrococcales	Micrococcaceae	NA	0	0	0.214206	0	0	0	0
Bacteria	Actinobacteriota	Actinobacteria	Micrococcales	Micrococcaceae	Pseudarthrobacter	0	0	0.540171	0	0	0	0
Bacteria	Actinobacteriota	Actinobacteria	Micrococcales	Micrococcaceae	Pseudoglutamicibacter	0	0.211276	0	0	0	0	0
Bacteria	Actinobacteriota	Actinobacteria	Micrococcales	Micrococcaceae	Rothia	0	0	0.144016	0.402989	0.212869	0.607715	0.115094
Bacteria	Actinobacteriota	Actinobacteria	Micrococcales	NA	NA	0	0	0	0	0	0.196482	0
Bacteria	Actinobacteriota	Actinobacteria	Micrococcales	Sanguibacteraceae	Sanguibacter	0	0	0	0	0	0.277811	0
Bacteria	Actinobacteriota	Actinobacteria	NA	NA	NA	0	0	0	0.636425	0	0	0
Bacteria	Actinobacteriota	Actinobacteria	PeM15	NA	NA	0	0.0466339	0.0884017	0.332287	0.0754907	0	0
Bacteria	Actinobacteriota	Actinobacteria	Propionibacteriales	Nocardioidaceae	Kribbella	0	0.298881	0.548091	0	0	0	0
Bacteria	Actinobacteriota	Actinobacteria	Propionibacteriales	Nocardioidaceae	Marmoricola	0	0.565966	0	0.590305	0	0.00591086	0.0611335
Bacteria	Actinobacteriota	Actinobacteria	Propionibacteriales	Nocardioidaceae	NA	0	0	0	0	0	0	0.411049
Bacteria	Actinobacteriota	Actinobacteria	Propionibacteriales	Nocardioidaceae	Nocardioides	0.200806	0.239529	1.20274	0.0574218	0	0.860452	2.29374
Bacteria	Actinobacteriota	Actinobacteria	Propionibacteriales	Propionibacteriaceae	Cutibacterium	0.0209548	0.0795045	0.139699	0.0485396	0.156228	0.167612	0.118517
Bacteria	Actinobacteriota	Actinobacteria	Propionibacteriales	Propionibacteriaceae	Friedmanniella	0	1.60668	0.130444	0.00957029	0	0.100485	0
Bacteria	Actinobacteriota	Actinobacteria	Propionibacteriales	Propionibacteriaceae	NA	0.202856	0.0572325	0	0	0.12164	0	0
Bacteria	Actinobacteriota	Actinobacteria	Propionibacteriales	Propionibacteriaceae	Propionibacterium	0.162285	0	0	0	0.0425739	0	0
Bacteria	Actinobacteriota	Actinobacteria	Propionibacteriales	Propionibacteriaceae	Tessaracoccus	0	0	0	0	0.125818	0	0.00719217
Bacteria	Actinobacteriota	Actinobacteria	Pseudonocardiales	Pseudonocardiaceae	Actinokineospora	0.30248	0	0	0	0	0	0
Bacteria	Actinobacteriota	Actinobacteria	Pseudonocardiales	Pseudonocardiaceae	Actinomycetospora	0	0.0378067	0	0	0	0	0
Bacteria	Actinobacteriota	Actinobacteria	Pseudonocardiales	Pseudonocardiaceae	Amycolatopsis	0.316456	0	0.0651931	0	0	0	0
Bacteria	Actinobacteriota	Actinobacteria	Pseudonocardiales	Pseudonocardiaceae	Crossiella	0	0.0166095	0	0	0	0.106396	0
Bacteria	Actinobacteriota	Actinobacteria	Pseudonocardiales	Pseudonocardiaceae	NA	0	0.105193	0	0.124414	0	0.561532	0
Bacteria	Actinobacteriota	Actinobacteria	Pseudonocardiales	Pseudonocardiaceae	Pseudonocardia	0.00283575	0.938489	0	0.107678	0.100654	0	0.158228
Bacteria	Actinobacteriota	Actinobacteria	Pseudonocardiales	Pseudonocardiaceae	Saccharopolyspora	0	0	0.212164	0.0553812	0.981379	0	0
Bacteria	Actinobacteriota	Actinobacteria	Streptomycetales	Streptomycetaceae	Allostreptomyces	0	0	0	0.0287109	0	0.0485936	0
Bacteria	Actinobacteriota	Actinobacteria	Streptomycetales	Streptomycetaceae	NA	0	0	0.0838197	0	0	0	0
Bacteria	Actinobacteriota	Actinobacteria	Streptomycetales	Streptomycetaceae	Streptomyces	0	0	0.886474	1.6299	0.0608199	0.0088663	0
Bacteria	Actinobacteriota	Actinobacteria	Streptosporangiales	Nocardiopsaceae	Nocardiopsis	0	0.190775	0	0	0	0	0
Bacteria	Actinobacteriota	Actinobacteria	Streptosporangiales	Thermomonosporaceae	Actinomadura	0	0	0	0	0	0	0.274033
Bacteria	Actinobacteriota	Coriobacteriia	Coriobacteriales	Atopobiaceae	Atopobium	0	0	0	0.0526366	0	0	0
Bacteria	Actinobacteriota	Coriobacteriia	Coriobacteriales	Atopobiaceae	Olsenella	0	0.177168	0	0	0	0	0
Bacteria	Actinobacteriota	MB-A2-108	NA	NA	NA	0	0.786181	0.90339	0.163067	0	1.13835	0.614931
Bacteria	Actinobacteriota	NA	NA	NA	NA	0	0	0.161431	0	0	0	0
Bacteria	Actinobacteriota	Rubrobacteria	Rubrobacterales	Rubrobacteriaceae	Rubrobacter	1.16644	0	0	0.737617	0.679416	0.295543	0.383646
Bacteria	Actinobacteriota	Thermoleophilia	Gaiellales	Gaiellaceae	Gaiella	1.24679	0	0	0.393782	0.468313	0.509314	0.10069
Bacteria	Actinobacteriota	Thermoleophilia	Gaiellales	NA	NA	3.08312	0.346427	1.23671	0.961926	0	0.558577	0.359609
Bacteria	Actinobacteriota	Thermoleophilia	NA	NA	NA	1.55966	0	0	0.0615347	0	0	0
Bacteria	Actinobacteriota	Thermoleophilia	Solirubrobacterales	67-14	NA	0	1.23541	2.27353	0.569432	0.743811	1.84977	1.41563
Bacteria	Actinobacteriota	Thermoleophilia	Solirubrobacterales	NA	NA	0.754625	0	0	0	0	0	0
Bacteria	Actinobacteriota	Thermoleophilia	Solirubrobacterales	Solirubrobacteraceae	Conexibacter	0	0	0	0.143554	0	0	0
Bacteria	Actinobacteriota	Thermoleophilia	Solirubrobacterales	Solirubrobacteraceae	NA	0	0	0	0.344531	0	0	0.212169
Bacteria	Actinobacteriota	Thermoleophilia	Solirubrobacterales	Solirubrobacteraceae	Patulibacter	0	0	0	0	0	0.041376	0
Bacteria	Actinobacteriota	Thermoleophilia	Solirubrobacterales	Solirubrobacteraceae	Solirubrobacter	0	1.35765	0.998939	0.54451	0.0503271	0	0
Bacteria	Armatimonadota	Armatimonadia	Armatimonadales	NA	NA	0.503083	0	0.556931	0	0	0	0
Bacteria	Armatimonadota	Fimbriimonadia	Fimbriimonadales	Fimbriimonadaceae	NA	0	0	0	0	0.115558	0	0
Bacteria	Bacteroidota	Bacteroidia	Bacteroidales	Bacteroidaceae	Bacteroides	0.116266	0	0.185644	0.129223	0.201309	0.0591086	0
Bacteria	Bacteroidota	Bacteroidia	Bacteroidales	Bacteroidales_RF16_group	NA	0	0.239529	0.0310443	0.14153	0	0	0
Bacteria	Bacteroidota	Bacteroidia	Bacteroidales	Bacteroidetes_vadinHA17		0.00567151	0.349754	0	0.00957029	0.243279	0	0
Bacteria	Bacteroidota	Bacteroidia	Bacteroidales	Dysgonomonadaceae	Proteiniphilum	0	0.629557	0.0884017	0	0.31877	0	0
Bacteria	Bacteroidota	Bacteroidia	Bacteroidales	F082	NA	0	0.0830473	0	0	0	0	0
Bacteria	Bacteroidota	Bacteroidia	Bacteroidales	Marinilabiliaceae	Anaerophaga	0	0	0.0884017	0	0	0.0088663	0
Bacteria	Bacteroidota	Bacteroidia	Bacteroidales	Muribaculaceae	NA	0	0.0387554	0	0.489145	0.125818	0	0.23015
Bacteria	Bacteroidota	Bacteroidia	Bacteroidales	NA	NA	0	0.464219	0.132603	0.692265	0	0	0.122267
Bacteria	Bacteroidota	Bacteroidia	Bacteroidales	p-251-o5	NA	0	0	0	0.175374	0	0	0
Bacteria	Bacteroidota	Bacteroidia	Bacteroidales	Paludibacteraceae	NA	0.266561	0	0	0	0	0	0
Bacteria	Bacteroidota	Bacteroidia	Bacteroidales	Porphyromonadaceae	Porphyromonas	0	0.011073	0.270086	1.56445	0.127722	0.443315	0.34882
Bacteria	Bacteroidota	Bacteroidia	Bacteroidales	Prevotellaceae	Alloprevotella	0	0.0190775	1.43383	0.712987	0.115558	0.203925	0
Bacteria	Bacteroidota	Bacteroidia	Bacteroidales	Prevotellaceae	NA	0	0	0	0.0584579	0	0	0
Bacteria	Bacteroidota	Bacteroidia	Bacteroidales	Prevotellaceae	Prevotella	0.763465	0.333048	1.36704	0.91167	0.578159	0.780234	0.212169
Bacteria	Bacteroidota	Bacteroidia	Bacteroidales	Prevotellaceae	Prevotellaceae_UCG-003	0.635209	0.178057	0.771643	0.0276906	0.0425739	0.193363	0.138709
Bacteria	Bacteroidota	Bacteroidia	Bacteroidales	Prolixibacteraceae	NA	0	0	0	0	0	0.041376	0
Bacteria	Bacteroidota	Bacteroidia	Bacteroidales	Rikenellaceae	Alistipes	0.209846	0.0847889	0	0.0769183	0	0	0
Bacteria	Bacteroidota	Bacteroidia	Bacteroidales	Rikenellaceae	Rikenellaceae_RC9_gut_group	0	0.475322	0.425424	0.544582	0	0	0.0109613
Bacteria	Bacteroidota	Bacteroidia	Bacteroidales	SB-5	NA	0	0.830931	0	0	0	0	0
Bacteria	Bacteroidota	Bacteroidia	Chitinophagales	37-13	NA	0	0	0	0	0.0243279	0	0
Bacteria	Bacteroidota	Bacteroidia	Chitinophagales	Chitinophagaceae	Aurantisolimonas	0	0	0	0	0.0754907	0	0
Bacteria	Bacteroidota	Bacteroidia	Chitinophagales	Chitinophagaceae	Edaphobaculum	0	0	0	0	0	0.171532	0
Bacteria	Bacteroidota	Bacteroidia	Chitinophagales	Chitinophagaceae	Ferruginibacter	0	0.621079	0	0	0	0	0
Bacteria	Bacteroidota	Bacteroidia	Chitinophagales	Chitinophagaceae	Flavisolibacter	0	0.0190775	0	0	0	0	0
Bacteria	Bacteroidota	Bacteroidia	Chitinophagales	Chitinophagaceae	NA	0	0.640594	0.395267	0.119629	0	0.393072	0
Bacteria	Bacteroidota	Bacteroidia	Chitinophagales	Chitinophagaceae	Niastella	0	0.644395	0	0	0	0	0
Bacteria	Bacteroidota	Bacteroidia	Chitinophagales	Chitinophagaceae	Niveitalea	0	0	0	0	0	0.299401	0
Bacteria	Bacteroidota	Bacteroidia	Chitinophagales	Chitinophagaceae	Parafilimonas	0.0811425	0	0	0	0	0	0
Bacteria	Bacteroidota	Bacteroidia	Chitinophagales	Chitinophagaceae	Sediminibacterium	0.414965	0	0	0	0.0754907	0	0
Bacteria	Bacteroidota	Bacteroidia	Chitinophagales	Chitinophagaceae	Segetibacter	3.45288	0.337726	0	0	0	1.59767	0
Bacteria	Bacteroidota	Bacteroidia	Chitinophagales	Chitinophagaceae	Terrimonas	0	0	0.654173	0.263183	0.139886	0.0827521	0
Bacteria	Bacteroidota	Bacteroidia	Chitinophagales	Chitinophagaceae	Vibrionimonas	0.0018905	0	0	0	0	0	0.0109613
Bacteria	Bacteroidota	Bacteroidia	Chitinophagales	NA	NA	0	0	0	0	0.139886	0.109351	0
Bacteria	Bacteroidota	Bacteroidia	Chitinophagales	Saprospiraceae	Haliscomenobacter	0	0	0	0.138769	0.0243279	0	0
Bacteria	Bacteroidota	Bacteroidia	Chitinophagales	Saprospiraceae	NA	0	0	0	0.252292	0.729743	0.0354652	0
Bacteria	Bacteroidota	Bacteroidia	Cytophagales	Cyclobacteriaceae	Cecembia	0	0	0	0	0	0.496513	0
Bacteria	Bacteroidota	Bacteroidia	Cytophagales	Cyclobacteriaceae	Fulvivirga	0	0	0	0	0	0	0
Bacteria	Bacteroidota	Bacteroidia	Cytophagales	Cyclobacteriaceae	Nafulsella	0	0	0.81957	0	0	0	0
Bacteria	Bacteroidota	Bacteroidia	Cytophagales	Cytophagaceae	Cytophaga	0	0	0	0	0	0.733477	0
Bacteria	Bacteroidota	Bacteroidia	Cytophagales	Cytophagaceae	Sporocytophaga	0	0	0.816466	0	0	0	0
Bacteria	Bacteroidota	Bacteroidia	Cytophagales	Hymenobacteraceae	Hymenobacter	0	0.146261	0	0.211599	0	0.183237	0.0791139
Bacteria	Bacteroidota	Bacteroidia	Cytophagales	Hymenobacteraceae	Pontibacter	0	0	0	0.0953787	0	0	0
Bacteria	Bacteroidota	Bacteroidia	Cytophagales	Microscillaceae	NA	0	0	0.0527754	0	0	0	0
Bacteria	Bacteroidota	Bacteroidia	Cytophagales	Microscillaceae	Ohtaekwangia	0	0	0.220946	0	0	0	0.582566
Bacteria	Bacteroidota	Bacteroidia	Cytophagales	Microscillaceae	OLB12	0	0	0	0.0338441	0	0	0
Bacteria	Bacteroidota	Bacteroidia	Cytophagales	NA	NA	0	0.459528	0	0	0	0	0
Bacteria	Bacteroidota	Bacteroidia	Cytophagales	Spirosomaceae	Arcicella	0.364867	0	0	0	0	0	0
Bacteria	Bacteroidota	Bacteroidia	Cytophagales	Spirosomaceae	Fibrisoma	0	0	0.0707214	0	0	0	0
Bacteria	Bacteroidota	Bacteroidia	Cytophagales	Spirosomaceae	NA	0	0.0699508	0	0	0	0	0
Bacteria	Bacteroidota	Bacteroidia	Cytophagales	Spirosomaceae	Spirosoma	0	0.498135	0	0	0	0	0
Bacteria	Bacteroidota	Bacteroidia	Flavobacteriales	Crocinitomicaceae	Fluviicola	0	0.370945	0.409785	0	0	0	0.0143843
Bacteria	Bacteroidota	Bacteroidia	Flavobacteriales	Cryomorphaceae	NA	0	0	0.443726	0	0	0	0
Bacteria	Bacteroidota	Bacteroidia	Flavobacteriales	Flavobacteriaceae	Aequorivita	0	0	0	0.0861485	0	0	0
Bacteria	Bacteroidota	Bacteroidia	Flavobacteriales	Flavobacteriaceae	Confluentibacter	0	0	0	0	0.0503271	0	0
Bacteria	Bacteroidota	Bacteroidia	Flavobacteriales	Flavobacteriaceae	Flavobacterium	0.15124	2.56976	0.572278	0.704809	0	0	0.287687
Bacteria	Bacteroidota	Bacteroidia	Flavobacteriales	Flavobacteriaceae	Jejudonia	0	1.38412	0	0	0	0	0
Bacteria	Bacteroidota	Bacteroidia	Flavobacteriales	Flavobacteriaceae	NA	0	0.742748	0.0310443	0	0	0	0
Bacteria	Bacteroidota	Bacteroidia	Flavobacteriales	Flavobacteriaceae	Salinimicrobium	0	0	0	0.0369208	0	0	0
Bacteria	Bacteroidota	Bacteroidia	Flavobacteriales	NA	NA	0	0.0148381	0	0	0	0	0
Bacteria	Bacteroidota	Bacteroidia	Flavobacteriales	NS9_marine_group	NA	0	0	0	0	0.0851478	0	0
Bacteria	Bacteroidota	Bacteroidia	Flavobacteriales	Weeksellaceae	Chryseobacterium	0.125803	0.0498284	0.372532	0.427666	0.0754907	0.0088663	0
Bacteria	Bacteroidota	Bacteroidia	Flavobacteriales	Weeksellaceae	Cloacibacterium	0	0	1.35664	0	0	0	0
Bacteria	Bacteroidota	Bacteroidia	Flavobacteriales	Weeksellaceae	Moheibacter	0	0	0	0	3.63095	0	0
Bacteria	Bacteroidota	Bacteroidia	Flavobacteriales	Weeksellaceae	NA	0	0	0	0	0.358837	0	0
Bacteria	Bacteroidota	Bacteroidia	Sphingobacteriales	AKYH767	NA	0	0	0	0	0	0.165504	0
Bacteria	Bacteroidota	Bacteroidia	Sphingobacteriales	env.OPS_17	NA	0.032457	0	0	0	0.0790658	0	0.0934983
Bacteria	Bacteroidota	Bacteroidia	Sphingobacteriales	KD3-93	NA	0	0	0.369428	0	0	0	0
Bacteria	Bacteroidota	Bacteroidia	Sphingobacteriales	Lentimicrobiaceae	NA	0	0	0	1.49297	0	0.37534	0
Bacteria	Bacteroidota	Bacteroidia	Sphingobacteriales	NS11-12_marine_group	NA	0	0	0	0	0	0.0748503	0
Bacteria	Bacteroidota	Bacteroidia	Sphingobacteriales	Sphingobacteriaceae	Mucilaginibacter	0	0	0	0	0	0.589446	0
Bacteria	Bacteroidota	Bacteroidia	Sphingobacteriales	Sphingobacteriaceae	Nubsella	0	0	0.153122	0	0.553598	0	0
Bacteria	Bacteroidota	Bacteroidia	Sphingobacteriales	Sphingobacteriaceae	Pedobacter	0	0.382017	0	0	0	0	0
Bacteria	Bacteroidota	Bacteroidia	Sphingobacteriales	Sphingobacteriaceae	Sphingobacterium	0	0.221459	0	0.0382812	1.23204	0.109157	0
Bacteria	Bacteroidota	Ignavibacteria	Ignavibacteriales	SR-FBR-L83	NA	0	0	0	0	0.0754907	0	0
Bacteria	Bacteroidota	Kapabacteria	Kapabacteriales	NA	NA	0	0	0	0	0.0851478	0	0
Bacteria	Bacteroidota	Rhodothermia	Rhodothermales	Rhodothermaceae	NA	0.0892567	0	0	0	0	0	0
Bacteria	Bacteroidota	Rhodothermia	Rhodothermales	Rhodothermaceae	Rubrivirga	0	0.11073	0	0.143554	0	0	0
Bacteria	Bdellovibrionota	Bdellovibrionia	Bacteriovoracales	Bacteriovoracaceae	Peredibacter	0	0	0	0	0.150981	0	0.0575374
Bacteria	Bdellovibrionota	Bdellovibrionia	Bdellovibrionales	Bdellovibrionaceae	Bdellovibrio	0.0811425	0	0.145908	0.0478515	0	0.153682	0
Bacteria	Bdellovibrionota	Oligoflexia	0319-6G20	NA	NA	0	0	0.0124177	0	0	0	0
Bacteria	Campilobacterota	Campylobacteria	Campylobacterales	Arcobacteraceae	Pseudarcobacter	0	0	0	0.0957029	0	0	0
Bacteria	Campilobacterota	Campylobacteria	Campylobacterales	Campylobacteraceae	Campylobacter	0	0	0	0.508673	0	0	0
Bacteria	Campilobacterota	Campylobacteria	Campylobacterales	Sulfurospirillaceae	Sulfurospirillum	0	0	0	0.0215371	0	0.0975293	0
Bacteria	Chloroflexi	AD3	NA	NA	NA	2.54202	1.3472	0	0	0	0.380489	0
Bacteria	Chloroflexi	Anaerolineae	43831	NA	NA	0	0	0	0	0.0729838	0	0
Bacteria	Chloroflexi	Anaerolineae	Anaerolineales	Anaerolineaceae	Leptolinea	0	0	0	0	0.127722	0	0
Bacteria	Chloroflexi	Anaerolineae	Anaerolineales	Anaerolineaceae	NA	1.20091	0.214092	0	0.322353	0.924599	0	0.043153
Bacteria	Chloroflexi	Anaerolineae	Ardenticatenales	Ardenticatenaceae	NA	0.0892567	0	0.0248355	0	0	0	0.531623
Bacteria	Chloroflexi	Anaerolineae	Ardenticatenales	NA	NA	0	0	0	0	0.0973118	0	0
Bacteria	Chloroflexi	Anaerolineae	Caldilineales	Caldilineaceae	NA	0	0	0	0	0.0912298	0.298499	0
Bacteria	Chloroflexi	Anaerolineae	NA	NA	NA	0	0.51344	0	0	0.170296	0	0.0107883
Bacteria	Chloroflexi	Anaerolineae	RBG-13-54-9	NA	NA	0.0831821	0	0	0	0	0	0
Bacteria	Chloroflexi	Anaerolineae	SBR1031	A4b	NA	0	0	0.192475	0	0	0	0
Bacteria	Chloroflexi	Anaerolineae	SBR1031	A4b	OLB15	0	0	0	0	0.018246	0	0
Bacteria	Chloroflexi	Anaerolineae	SBR1031	NA	NA	0	0.39309	0	0	0	0	0.0274033
Bacteria	Chloroflexi	Chloroflexia	Chloroflexales	Roseiflexaceae	NA	0	0	0	0.119629	0	0	0
Bacteria	Chloroflexi	Chloroflexia	Kallotenuales	AKIW781	NA	0	0.0719743	0	0	0	0	0
Bacteria	Chloroflexi	Chloroflexia	Thermomicrobiales	AKYG1722	NA	0	0	0	0	0	0	0.039557
Bacteria	Chloroflexi	Chloroflexia	Thermomicrobiales	JG30-KF-CM45	NA	0	0	0.0186266	0.092302	0	0.242345	0
Bacteria	Chloroflexi	Dehalococcoidia	GIF9	AB-539-J10	SCGC-AB-539-J10	0.00283575	0.199254	0	0	0	0.0246234	0
Bacteria	Chloroflexi	Dehalococcoidia	NA	NA	NA	0	0.0423944	0	0	0	0	0
Bacteria	Chloroflexi	Dehalococcoidia	S085	NA	NA	0	0	0	0	0	0.499468	0
Bacteria	Chloroflexi	Gitt-GS-136	NA	NA	NA	0.600454	0	0.941789	0	0	0.251212	0.487567
Bacteria	Chloroflexi	JG30-KF-CM66	NA	NA	NA	0.86011	0	0	0	0	0.484691	0.226554
Bacteria	Chloroflexi	KD4-96	NA	NA	NA	0.567997	0	0	1.35898	0	0	0.117652
Bacteria	Chloroflexi	Ktedonobacteria	C0119	NA	NA	0	0	0	0	0	0	0.981037
Bacteria	Chloroflexi	Ktedonobacteria	Ktedonobacterales	Ktedonobacteraceae	G12-WMSP1	0.0916894	0	0	0	0	0	0
Bacteria	Chloroflexi	Ktedonobacteria	Ktedonobacterales	Ktedonobacteraceae	JG30a-KF-32	0	0.0211972	0	0	0	0	0
Bacteria	Chloroflexi	Ktedonobacteria	Ktedonobacterales	Ktedonobacteraceae	NA	0	0	0	0	0	0	0.039557
Bacteria	Chloroflexi	NA	NA	NA	NA	0	0.0423944	0	0	0	0.729992	0
Bacteria	Chloroflexi	TK10	NA	NA	NA	1.29209	0	0	0.731171	0.644225	0	0
Bacteria	Cloacimonadota	Cloacimonadia	Cloacimonadales	MSBL8	NA	0	0	0	0	0	0	0.016442
Bacteria	Cyanobacteria	Cyanobacteriia	Cyanobacteriales	Chroococcidiopsaceae	Aliterella	0	3.08208	0	0	0	0	0
Bacteria	Cyanobacteria	Cyanobacteriia	Cyanobacteriales	Coleofasciculaceae	NA	0	0	0.291817	0	0.71136	0	0
Bacteria	Cyanobacteria	Cyanobacteriia	Cyanobacteriales	Nostocaceae	Scytonema_UTEX_2349	0	0.642276	0.863032	2.18959	0	0	0
Bacteria	Cyanobacteria	Cyanobacteriia	Cyanobacteriales	Oscillatoriaceae	Planktothricoides_SR001	0	0	0.203324	0	0	0	0
Bacteria	Cyanobacteria	Cyanobacteriia	Cyanobacteriales	Phormidiaceae	Trichocoleus_SAG_26.92	0	0	0	0	0	0	0
Bacteria	Cyanobacteria	Cyanobacteriia	Leptolyngbyales	Leptolyngbyaceae	NA	0	0.226462	0	0	0	0	0
Bacteria	Cyanobacteria	Cyanobacteriia	NA	NA	NA	0	0	0.654173	0.033496	0	0	0
Bacteria	Cyanobacteria	Cyanobacteriia	Oxyphotobacteria_Incertae_Sedis	Unknown_Family	CENA359	0	0	0	0.0478515	0.377453	0	0
Bacteria	Cyanobacteria	Cyanobacteriia	Oxyphotobacteria_Incertae_Sedis	Unknown_Family	Phormidium_CYN64	0	0	0	0.574218	0	0	0
Bacteria	Cyanobacteria	Cyanobacteriia	Oxyphotobacteria_Incertae_Sedis	Unknown_Family	Phormidium_SAG_37.90	0	0	0	0	0	0	0.0323648
Bacteria	Cyanobacteria	Cyanobacteriia	Phormidesmiales	Nodosilineaceae	Nodosilinea_PCC-7104	0	0	0.434621	0	0	0	0
Bacteria	Cyanobacteria	Cyanobacteriia	Synechococcales	Cyanobiaceae	Cyanobium_PCC-6307	0.652223	0.565966	3.27809	0.206141	1.17289	0.298499	1.30072
Bacteria	Cyanobacteria	Sericytochromatia	NA	NA	NA	0.194742	0.0551128	0.282885	0	0	0	0
Bacteria	Cyanobacteria	Vampirivibrionia	Gastranaerophilales	NA	NA	0	0	0	0.172265	0	0	0
Bacteria	Cyanobacteria	Vampirivibrionia	Obscuribacterales	Obscuribacteraceae	Candidatus_Obscuribacter	0	0	0.397808	0	0	0	0
Bacteria	Cyanobacteria	Vampirivibrionia	Vampirovibrionales	Vampirovibrionaceae	Vampirovibrio	0	0	0	0	0.729743	0	0
Bacteria	Deinococcota	Deinococci	Deinococcales	Deinococcaceae	Deinococcus	1.46136	0.243768	0	0.579003	0	0	0.0602872
Bacteria	Deinococcota	Deinococci	Deinococcales	Trueperaceae	Truepera	0	0	0	0	0.402617	0	0
Bacteria	Deinococcota	Deinococci	Thermales	Thermaceae	Meiothermus	0	0	0	0	0	0	0.359609
Bacteria	Dependentiae	Babeliae	Babeliales	NA	NA	0	0	0	0	0	0.106396	0
Bacteria	Desulfobacterota	Desulfobacteria	Desulfobacterales	Desulfobacteraceae	Desulfocella	0	0	0.0442008	0.00615347	0	0	0.016442
Bacteria	Desulfobacterota	Desulfobacteria	Desulfobacterales	Desulfosarcinaceae	LCP-80	0	0	0.053041	0	0	0	0.0109613
Bacteria	Desulfobacterota	Desulfovibrionia	Desulfovibrionales	Desulfovibrionaceae	Bilophila	0	0	0	0.191406	0	0	0
Bacteria	Desulfobacterota	Desulfovibrionia	Desulfovibrionales	Desulfovibrionaceae	Desulfovibrio	0	0	0	0	0	0.00623752	0.153112
Bacteria	Desulfobacterota	Desulfuromonadia	Bradymonadales	NA	NA	0	0	0	0.0184604	0	0	0
Bacteria	Desulfobacterota	Desulfuromonadia	Desulfuromonadia_or	Geopsychrobacteraceae	Desulfuromusa	0	0	0	0	0	0.502423	0
Bacteria	Fermentibacterota	Fermentibacteria	Fermentibacterales	Fermentibacteraceae	NA	0	0	0	0	0	0	0.039557
Bacteria	Fibrobacterota	Fibrobacteria	Fibrobacterales	Fibrobacteraceae	Fibrobacter	0	0	0	0.129199	0	0.00591086	0.0791139
Bacteria	Fibrobacterota	Fibrobacteria	Fibrobacterales	Fibrobacteraceae	NA	0	0	0	0	0	0	0
Bacteria	Firmicutes	Bacilli	Alicyclobacillales	Alicyclobacillaceae	Alicyclobacillus	0	0	0	0.0307673	0	0	0.0328839
Bacteria	Firmicutes	Bacilli	Bacillales	Bacillaceae	Aeribacillus	0	0	0	0	0	0.558577	0
Bacteria	Firmicutes	Bacilli	Bacillales	Bacillaceae	Anaerobacillus	0	0.0553649	0	0	0	0	0
Bacteria	Firmicutes	Bacilli	Bacillales	Bacillaceae	Anoxybacillus	0	0.149485	0.787696	0.0464911	7.90245	0.020688	0
Bacteria	Firmicutes	Bacilli	Bacillales	Bacillaceae	Bacillus	0	0.166095	0	0	0	0	0.730006
Bacteria	Firmicutes	Bacilli	Bacillales	Bacillaceae	Geobacillus	1.63683	0.370945	0	0	7.31055	0	0
Bacteria	Firmicutes	Bacilli	Bacillales	Bacillaceae	NA	0.0217408	1.30567	0.388967	0.529198	0.283949	0.17437	0.331186
Bacteria	Firmicutes	Bacilli	Bacillales	NA	NA	2.5331	1.80237	0.397749	0.753444	0.377453	0.124128	0.344935
Bacteria	Firmicutes	Bacilli	Bacillales	Planococcaceae	Chungangia	0.295864	0	0	0	1.7881	0	0
Bacteria	Firmicutes	Bacilli	Bacillales	Planococcaceae	Lysinibacillus	0.235313	0.260215	0.316652	0	0	0	0
Bacteria	Firmicutes	Bacilli	Bacillales	Planococcaceae	NA	0	0.652874	0	0	0	0	0
Bacteria	Firmicutes	Bacilli	Bacillales	Planococcaceae	Paenisporosarcina	0	0	0	0	0.352755	0	0.00719217
Bacteria	Firmicutes	Bacilli	Bacillales	Planococcaceae	Planococcus	0	0	0.592291	0	0	0	0
Bacteria	Firmicutes	Bacilli	Bacillales	Planococcaceae	Sporosarcina	0	0	0	0	0	1.33483	0
Bacteria	Firmicutes	Bacilli	Bacillales	Salisediminibacteriaceae	NA	0	0	0.0745064	0	0	0	0
Bacteria	Firmicutes	Bacilli	Bacillales	Salisediminibacteriaceae	Salipaludibacillus	0	0.15262	0	0.147683	0.377083	0	0.0383646
Bacteria	Firmicutes	Bacilli	Bacillales	Sporolactobacillaceae	Pullulanibacillus	0	0.355854	0	0.00615347	0	0.186192	0
Bacteria	Firmicutes	Bacilli	Brevibacillales	Brevibacillaceae	Brevibacillus	0	0	0	0	0.528435	0	0
Bacteria	Firmicutes	Bacilli	Erysipelotrichales	Erysipelatoclostridiaceae	UCG-004	0.0162285	0	0.395649	0	0	0	0
Bacteria	Firmicutes	Bacilli	Erysipelotrichales	Erysipelotrichaceae	Erysipelothrix	0	0.0932678	0	0	0	0	0
Bacteria	Firmicutes	Bacilli	Erysipelotrichales	Erysipelotrichaceae	NA	0	0	0	0.105273	0	0	0
Bacteria	Firmicutes	Bacilli	Erysipelotrichales	Erysipelotrichaceae	Solobacterium	0	0	0	0.0430743	0	0	0
Bacteria	Firmicutes	Bacilli	Erysipelotrichales	Erysipelotrichaceae	Turicibacter	0	0.220451	0.0962374	0.29229	0	0	0.0219226
Bacteria	Firmicutes	Bacilli	Exiguobacterales	Exiguobacteraceae	Exiguobacterium	0	0	0	0	0.150981	0	0
Bacteria	Firmicutes	Bacilli	Lactobacillales	Aerococcaceae	Abiotrophia	0	0	0	0.187681	0	0.0118217	0
Bacteria	Firmicutes	Bacilli	Lactobacillales	Aerococcaceae	Aerococcus	0.866795	0	0	0	0	0	0
Bacteria	Firmicutes	Bacilli	Lactobacillales	Aerococcaceae	Facklamia	0	0.193777	0.255095	0	0.805234	0	0
Bacteria	Firmicutes	Bacilli	Lactobacillales	Carnobacteriaceae	Alloiococcus	0	0	0	0	1.45949	0	0
Bacteria	Firmicutes	Bacilli	Lactobacillales	Carnobacteriaceae	Atopostipes	0	0.686524	1.05198	0.691553	0.139886	0.0088663	0
Bacteria	Firmicutes	Bacilli	Lactobacillales	Carnobacteriaceae	Granulicatella	0	0.260726	1.55419	2.92296	0.0790658	0	0.0328839
Bacteria	Firmicutes	Bacilli	Lactobacillales	Carnobacteriaceae	Jeotgalibaca	0.632911	0	0	0.421513	0	0.555621	0
Bacteria	Firmicutes	Bacilli	Lactobacillales	Carnobacteriaceae	Marinilactibacillus	0	0	0	0	0.0608199	0	0
Bacteria	Firmicutes	Bacilli	Lactobacillales	Carnobacteriaceae	NA	0	0	0	0.0338441	0	0	0
Bacteria	Firmicutes	Bacilli	Lactobacillales	Carnobacteriaceae	Trichococcus	0	0	0	0	0	0	0.151036
Bacteria	Firmicutes	Bacilli	Lactobacillales	Enterococcaceae	Enterococcus	1.13599	0	0.176953	0.0717772	3.09573	0	0
Bacteria	Firmicutes	Bacilli	Lactobacillales	Lactobacillaceae	Lactobacillus	2.8499	0.304255	1.04314	0	0.407493	0.393072	0.402762
Bacteria	Firmicutes	Bacilli	Lactobacillales	Leuconostocaceae	Leuconostoc	0	0.160558	0	0	0	0	0.0251726
Bacteria	Firmicutes	Bacilli	Lactobacillales	Listeriaceae	Brochothrix	0	0.764035	0	0	0	0	0
Bacteria	Firmicutes	Bacilli	Lactobacillales	NA	NA	0.0405712	0	0	0	0	0	0
Bacteria	Firmicutes	Bacilli	Lactobacillales	Streptococcaceae	Lactococcus	0.673103	1.19308	0	0.368116	0.18246	0.311728	0.0683257
Bacteria	Firmicutes	Bacilli	Lactobacillales	Streptococcaceae	Streptococcus	1.55644	0.12579	1.80264	5.04184	1.91359	1.30394	1.5487
Bacteria	Firmicutes	Bacilli	Mycoplasmatales	Mycoplasmataceae	Mycoplasma	1.74385	1.46422	0.143808	0.443034	0.156228	1.50373	0.0684987
Bacteria	Firmicutes	Bacilli	Paenibacillales	Paenibacillaceae	Ammoniphilus	0	0	0	0	0.322345	0.0797967	0
Bacteria	Firmicutes	Bacilli	Paenibacillales	Paenibacillaceae	NA	0	0	0	0	0	0.452181	0.0251726
Bacteria	Firmicutes	Bacilli	Paenibacillales	Paenibacillaceae	Paenibacillus	0	0	0	0	0.158132	0.193363	0.0863061
Bacteria	Firmicutes	Bacilli	RF39	NA	NA	0	0.0221459	0.0618812	0.45228	0	0	0.338032
Bacteria	Firmicutes	Bacilli	Staphylococcales	Gemellaceae	Gemella	0	0.570258	0	0.270753	0.2378	1.45868	0
Bacteria	Firmicutes	Bacilli	Staphylococcales	Staphylococcaceae	Nosocomiicoccus	0	0	0.0972419	0	0	0	0
Bacteria	Firmicutes	Bacilli	Staphylococcales	Staphylococcaceae	Salinicoccus	0	0	0	0.44305	0	0	0
Bacteria	Firmicutes	Bacilli	Staphylococcales	Staphylococcaceae	Staphylococcus	0	0	0	0	0	0	0
Bacteria	Firmicutes	Bacilli	Thermicanales	Thermicanaceae	Thermicanus	0	0	0	0	1.62784	0	0
Bacteria	Firmicutes	Bacilli	Thermoactinomycetales	Thermoactinomycetaceae	Laceyella	0	0	0.0176803	0	0.553461	0	0
Bacteria	Firmicutes	Clostridia	Christensenellales	Christensenellaceae	Christensenellaceae_R-7_group	0	0.220451	0	0	0.0669018	0	0
Bacteria	Firmicutes	Clostridia	Christensenellales	Christensenellaceae	NA	0	0.00847889	0	0	0	0	0
Bacteria	Firmicutes	Clostridia	Clostridia_or	Hungateiclostridiaceae	NA	0	0.0423944	0	0	0	0	0.0467491
Bacteria	Firmicutes	Clostridia	Clostridia_or	Hungateiclostridiaceae	Saccharofermentans	0	0	0	0	0.0547379	0	0
Bacteria	Firmicutes	Clostridia	Clostridia_UCG-014	NA	NA	0	0	0.139699	0.35959	0.127722	0.396028	0
Bacteria	Firmicutes	Clostridia	Clostridia_vadinBB60_group	NA	NA	0	0	0	0	0	0	0
Bacteria	Firmicutes	Clostridia	Clostridiales	Caloramatoraceae	Fonticella	0.137061	0	0	0	0.178049	0	0
Bacteria	Firmicutes	Clostridia	Clostridiales	Clostridiaceae	Clostridium_sensu_stricto_8	0	0.295301	0	0.0892253	1.64418	0	0
Bacteria	Firmicutes	Clostridia	Clostridiales	Clostridiaceae	Proteiniclasticum	0	0	0	0.373241	0	0	0
Bacteria	Firmicutes	Clostridia	Lachnospirales	Lachnospiraceae	Acetitomaculum	0.467899	0	0.309406	0	0	0	0
Bacteria	Firmicutes	Clostridia	Lachnospirales	Lachnospiraceae	Agathobacter	0	0	0.486209	0	0	0	0
Bacteria	Firmicutes	Clostridia	Lachnospirales	Lachnospiraceae	Anaerocolumna	0	0	0.0465665	0	0	0	0
Bacteria	Firmicutes	Clostridia	Lachnospirales	Lachnospiraceae	Anaerosporobacter	0	0	0	0.0307673	0	0	0
Bacteria	Firmicutes	Clostridia	Lachnospirales	Lachnospiraceae	Blautia	0	0	0.256365	0.203737	0	0	0
Bacteria	Firmicutes	Clostridia	Lachnospirales	Lachnospiraceae	Butyrivibrio	0	0	0	0	0.226472	0	0
Bacteria	Firmicutes	Clostridia	Lachnospirales	Lachnospiraceae	Catonella	0	0	0	0.31582	0	1.58222	0
Bacteria	Firmicutes	Clostridia	Lachnospirales	Lachnospiraceae	Cellulosilyticum	0.261835	0	0	0.0215371	0	0	0
Bacteria	Firmicutes	Clostridia	Lachnospirales	Lachnospiraceae	Coprococcus	0	0	0	0.0830718	0	0	0
Bacteria	Firmicutes	Clostridia	Lachnospirales	Lachnospiraceae	GCA-900066575	0	0.148381	0	0	0	0	0
Bacteria	Firmicutes	Clostridia	Lachnospirales	Lachnospiraceae	Herbinix	0	0	0.344767	0.14834	0	0	0
Bacteria	Firmicutes	Clostridia	Lachnospirales	Lachnospiraceae	Howardella	0	0	0	0	0.100654	0	0
Bacteria	Firmicutes	Clostridia	Lachnospirales	Lachnospiraceae	Incertae_Sedis	0	0.326653	0	0	0	0	0
Bacteria	Firmicutes	Clostridia	Lachnospirales	Lachnospiraceae	Lachnoanaerobaculum	0	0	0.0618812	0.16922	0	0	0
Bacteria	Firmicutes	Clostridia	Lachnospirales	Lachnospiraceae	Lachnoclostridium	0	0	0	0	0	0	0
Bacteria	Firmicutes	Clostridia	Lachnospirales	Lachnospiraceae	Lachnospira	0	0	0.0807153	0	0	0	0
Bacteria	Firmicutes	Clostridia	Lachnospirales	Lachnospiraceae	Lachnospiraceae_AC2044_group	0	0	0	0.264599	0	0	0
Bacteria	Firmicutes	Clostridia	Lachnospirales	Lachnospiraceae	Lachnospiraceae_FCS020_group	0	0	0.30113	0	0	0.0709304	0
Bacteria	Firmicutes	Clostridia	Lachnospirales	Lachnospiraceae	Lachnospiraceae_NK4A136_group	0	0.40695	0	0.0191406	0	0	0
Bacteria	Firmicutes	Clostridia	Lachnospirales	Lachnospiraceae	Moryella	0	0	0	0	0	0.295543	0
Bacteria	Firmicutes	Clostridia	Lachnospirales	Lachnospiraceae	NA	1.07853	0.395373	0.0176803	0.14153	0.0669018	0.223244	0
Bacteria	Firmicutes	Clostridia	Lachnospirales	Lachnospiraceae	Roseburia	0	0	0	0.384592	0	0	0
Bacteria	Firmicutes	Clostridia	Lachnospirales	Lachnospiraceae	Shuttleworthia	0	0	0	0.14153	0	0	0
Bacteria	Firmicutes	Clostridia	Monoglobales	Monoglobaceae	Monoglobus	0.32457	0	0	0.206141	0	0	0
Bacteria	Firmicutes	Clostridia	Oscillospirales	NA	NA	0	0	0.378741	0.587284	0.12164	0.804641	0
Bacteria	Firmicutes	Clostridia	Oscillospirales	Oscillospiraceae	Intestinimonas	0	0.0105986	0	0	0	0	0
Bacteria	Firmicutes	Clostridia	Oscillospirales	Oscillospiraceae	NK4A214_group	0.855452	0	0	0.104609	0	0	0.0822098
Bacteria	Firmicutes	Clostridia	Oscillospirales	Oscillospiraceae	Oscillibacter	0	0	0	0.0676881	0	0	0
Bacteria	Firmicutes	Clostridia	Oscillospirales	Oscillospiraceae	UCG-005	0	0.0869086	0.123762	0.409878	0.127722	0	0
Bacteria	Firmicutes	Clostridia	Oscillospirales	Ruminococcaceae	Faecalibacterium	0.632732	0	0.0795615	0	0	0	0
Bacteria	Firmicutes	Clostridia	Oscillospirales	Ruminococcaceae	NA	0	0	0	0	0	0	0
Bacteria	Firmicutes	Clostridia	Oscillospirales	Ruminococcaceae	Ruminococcus	0	0	0	0	0.0973118	0.361776	0
Bacteria	Firmicutes	Clostridia	Peptococcales	Peptococcaceae	NA	0	0.07631	0.114922	0.821488	0	0.910679	0
Bacteria	Firmicutes	Clostridia	Peptostreptococcales-Tissierellales	Acidaminobacteraceae	Acidaminobacter	0	0	0	0	0.109476	0	0
Bacteria	Firmicutes	Clostridia	Peptostreptococcales-Tissierellales	Anaerovoracaceae	Family_XIII_UCG-001	0	0	0.0124177	0.403052	0	0	0
Bacteria	Firmicutes	Clostridia	Peptostreptococcales-Tissierellales	Anaerovoracaceae	Mogibacterium	0	0.125064	0	0	0	0	0
Bacteria	Firmicutes	Clostridia	Peptostreptococcales-Tissierellales	NA	NA	0	0.0272081	0.0155222	0.0283708	0	0	0
Bacteria	Firmicutes	Clostridia	Peptostreptococcales-Tissierellales	Peptostreptococcaceae	Paeniclostridium	0	0	0	0.526121	0.0754907	0	0
Bacteria	Firmicutes	Clostridia	Peptostreptococcales-Tissierellales	Peptostreptococcaceae	Peptostreptococcus	0	0	0	0	0.0754907	0	0
Bacteria	Firmicutes	Clostridia	Peptostreptococcales-Tissierellales	Peptostreptococcaceae	Romboutsia	0	0.11073	0	0.0799951	0.296113	0.271332	0
Bacteria	Firmicutes	Clostridia	Peptostreptococcales-Tissierellales	Peptostreptococcales-Tissierellales_fa	Anaerococcus	0	0.589283	0.300566	0.0246139	0	0.675884	0
Bacteria	Firmicutes	Clostridia	Peptostreptococcales-Tissierellales	Peptostreptococcales-Tissierellales_fa	Ezakiella	0	0	0	0	0.276799	0.162176	0
Bacteria	Firmicutes	Clostridia	Peptostreptococcales-Tissierellales	Peptostreptococcales-Tissierellales_fa	Finegoldia	0	0.0699508	2.32862	0.119629	0	0.00591086	0.263071
Bacteria	Firmicutes	Clostridia	Peptostreptococcales-Tissierellales	Peptostreptococcales-Tissierellales_fa	Gallicola	0	0.0953875	0	0	0	0	0
Bacteria	Firmicutes	Clostridia	Peptostreptococcales-Tissierellales	Peptostreptococcales-Tissierellales_fa	Helcococcus	0	0.105193	0	0	0	0	0
Bacteria	Firmicutes	Clostridia	Peptostreptococcales-Tissierellales	Peptostreptococcales-Tissierellales_fa	NA	0	0.448455	0	0	0	0	0
Bacteria	Firmicutes	Clostridia	Peptostreptococcales-Tissierellales	Peptostreptococcales-Tissierellales_fa	Peptoniphilus	0	0.0975072	0	0	0	0	0
Bacteria	Firmicutes	Clostridia	Peptostreptococcales-Tissierellales	Peptostreptococcales-Tissierellales_fa	Tissierella	0	0	0	0	0	0	0
Bacteria	Firmicutes	Clostridia	Peptostreptococcales-Tissierellales	Peptostreptococcales-Tissierellales_fa	W5053	0	0.84683	0	0.686112	0	0.929391	0
Bacteria	Firmicutes	Desulfitobacteriia	Desulfitobacteriales	Desulfitobacteriaceae	Desulfosporosinus	0	0.155022	0	0.191406	0	0	0
Bacteria	Firmicutes	Desulfotomaculia	Desulfotomaculales	NA	NA	0	0	0	0	0	0.0088663	0
Bacteria	Firmicutes	NA	NA	NA	NA	0.0405712	0	0	0	0	0.00591086	0.153458
Bacteria	Firmicutes	Negativicutes	Acidaminococcales	Acidaminococcaceae	Phascolarctobacterium	0	0	0	0.15076	0	0	0
Bacteria	Firmicutes	Negativicutes	Acidaminococcales	Acidaminococcaceae	Succiniclasticum	0	0.0996567	0	0	0	0	0
Bacteria	Firmicutes	Negativicutes	Veillonellales-Selenomonadales	NA	NA	0	0	0	0	0.0729838	0	0
Bacteria	Firmicutes	Negativicutes	Veillonellales-Selenomonadales	Selenomonadaceae	Centipeda	0	0	0	1.11499	0	0.798403	0
Bacteria	Firmicutes	Negativicutes	Veillonellales-Selenomonadales	Selenomonadaceae	NA	0	0	0	0	0	0	0
Bacteria	Firmicutes	Negativicutes	Veillonellales-Selenomonadales	Selenomonadaceae	Selenomonas	0	0	0	0.476894	0	0	0
Bacteria	Firmicutes	Negativicutes	Veillonellales-Selenomonadales	Veillonellaceae	NA	0	0	0	0	0.377453	0	0
Bacteria	Firmicutes	Negativicutes	Veillonellales-Selenomonadales	Veillonellaceae	Veillonella	0	0.149011	1.86377	7.57828	1.34797	1.32108	0.535817
Bacteria	Firmicutes	Thermovenabulia	Thermovenabulales	NA	NA	0	0	0.0265205	0	0	0	0.016442
Bacteria	Fusobacteriota	Fusobacteriia	Fusobacteriales	Fusobacteriaceae	Fusobacterium	0	0.169578	0	1.3885	0	0	0.438452
Bacteria	Fusobacteriota	Fusobacteriia	Fusobacteriales	Leptotrichiaceae	Leptotrichia	0	0.0609013	0	0.432759	0	2.96853	0
Bacteria	GAL15	NA	NA	NA	NA	0.746511	0.0659635	0	0	0	0	0
Bacteria	Gemmatimonadota	Gemmatimonadetes	Gemmatimonadales	Gemmatimonadaceae	Gemmatimonas	0	0	0	0.0669921	0	0	0
Bacteria	Gemmatimonadota	Gemmatimonadetes	Gemmatimonadales	Gemmatimonadaceae	NA	0	0.589283	0.859928	0.144606	0	0	0
Bacteria	Gemmatimonadota	Longimicrobia	Longimicrobiales	Longimicrobiaceae	Longimicrobium	0	0	0	0.0953787	0	0	0
Bacteria	Gemmatimonadota	Longimicrobia	Longimicrobiales	Longimicrobiaceae	NA	0.292113	0.0296761	1.34737	0	0	1.02849	0
Bacteria	Gemmatimonadota	Longimicrobia	Longimicrobiales	Longimicrobiaceae	YC-ZSS-LKJ147	0	0	0	0	0	0.5438	0
Bacteria	Gemmatimonadota	S0134_terrestrial_group	NA	NA	NA	0	0	0.291817	0	0	0.138905	0.306917
Bacteria	Halanaerobiaeota	Halanaerobiia	Halanaerobiales	Halanaerobiaceae	Halanaerobium	0.0018905	0.00423944	0.0482515	0	0.012164	0.0295543	0.176746
Bacteria	Halanaerobiaeota	Halanaerobiia	Halanaerobiales	Halanaerobiaceae	Halocella	0	0	0	0	0	0	0.0274033
Bacteria	Halanaerobiaeota	Halanaerobiia	Halanaerobiales	Halanaerobiaceae	NA	0	0	0	0.00615347	0	0	0.111325
Bacteria	Hydrogenedentes	Hydrogenedentia	Hydrogenedentiales	Hydrogenedensaceae	NA	0	0	0	0.0861326	0.754907	0	0
Bacteria	Latescibacterota	NA	NA	NA	NA	0	0	0	0	0	0	0.0328839
Bacteria	Methylomirabilota	Methylomirabilia	Rokubacteriales	NA	NA	0.990623	1.01747	0	1.01225	0.285853	0.203925	0
Bacteria	Methylomirabilota	Methylomirabilia	Rokubacteriales	WX65	NA	0	0	0.335926	0	0	0	0
Bacteria	Myxococcota	bacteriap25	NA	NA	NA	0	0	0.00620887	0	0	0	0
Bacteria	Myxococcota	Myxococcia	Myxococcales	27F-1492R	NA	0	0	0	0	0	0	0
Bacteria	Myxococcota	Myxococcia	Myxococcales	Anaeromyxobacteraceae	Anaeromyxobacter	0	0.373071	0	0.489201	0	0	0
Bacteria	Myxococcota	Myxococcia	Myxococcales	Myxococcaceae	NA	0	0	0.256987	0	0	0	0
Bacteria	Myxococcota	Myxococcia	Myxococcales	Myxococcaceae	P3OB-42	0	0	0.136595	0	0	0	0
Bacteria	Myxococcota	Polyangia	Haliangiales	Haliangiaceae	Haliangium	0	0.433053	0	0	0.133804	0	0.359609
Bacteria	Myxococcota	Polyangia	mle1-27	NA	NA	0	0	0.0589842	0	0	0	0
Bacteria	Myxococcota	Polyangia	Nannocystales	Nannocystaceae	Nannocystis	0	0	0.130386	0	0	0	0
Bacteria	Myxococcota	Polyangia	Polyangiales	Polyangiaceae	NA	0	0.504494	0	0	0.0669018	0	0
Bacteria	Myxococcota	Polyangia	Polyangiales	Polyangiaceae	Pajaroellobacter	0	0	0	0.046151	0	0	0
Bacteria	Nitrospirota	Nitrospiria	Nitrospirales	Nitrospiraceae	Nitrospira	0.227199	0.337726	0.155222	0	0	0	0
Bacteria	Patescibacteria	ABY1	Candidatus_Magasanikbacteria	NA	NA	0	0	0	0.046151	0	0	0
Bacteria	Patescibacteria	ABY1	NA	NA	NA	0	0	0	0	0	0	0
Bacteria	Patescibacteria	Gracilibacteria	Absconditabacteriales_(SR1)	NA	NA	0	0	0	0.140138	0.0243279	0	0
Bacteria	Patescibacteria	Gracilibacteria	JGI_0000069-P22	NA	NA	0	0	0	0.498027	0	0	0
Bacteria	Patescibacteria	Gracilibacteria	NA	NA	NA	0	0	0	0	0.427781	0	0
Bacteria	Patescibacteria	Microgenomatia	Candidatus_Curtissbacteria	NA	NA	0	0	0.0176803	0	0	0	0
Bacteria	Patescibacteria	Parcubacteria	Candidatus_Yonathbacteria	NA	NA	0.0690033	0	0.499191	0	0	0	0
Bacteria	Patescibacteria	Parcubacteria	NA	NA	NA	0.0567997	0	0.399849	0.191406	0	0.0679749	0
Bacteria	Patescibacteria	Saccharimonadia	Saccharimonadales	LWQ8	NA	0	0.00635917	0	0	0	2.16442	0
Bacteria	Patescibacteria	Saccharimonadia	Saccharimonadales	NA	NA	0	0	0	0.0523045	0.602117	0	0
Bacteria	Patescibacteria	Saccharimonadia	Saccharimonadales	Saccharimonadaceae	Candidatus_Saccharimonas	0	0	0	0.338053	0	0	0
Bacteria	Patescibacteria	Saccharimonadia	Saccharimonadales	Saccharimonadaceae	TM7x	0	0	0.621858	0.99501	0.729743	0.183237	0.158939
Bacteria	Planctomycetota	BD7-11	NA	NA	NA	0	0.658842	0	0	0	0	0
Bacteria	Planctomycetota	OM190	NA	NA	NA	0	0.214092	0.0527754	0	0.0364919	0	0
Bacteria	Planctomycetota	Phycisphaerae	DG-20	NA	NA	0	0	0	0	0	0	0.24813
Bacteria	Planctomycetota	Phycisphaerae	Phycisphaerales	Phycisphaeraceae	CL500-3	0	0	0	0	0	0	0
Bacteria	Planctomycetota	Phycisphaerae	Phycisphaerales	Phycisphaeraceae	SM1A02	0	0.382017	0	0	0	0	0
Bacteria	Planctomycetota	Phycisphaerae	Tepidisphaerales	CPla-3_termite_group	NA	0	0	0	0	0	0	0
Bacteria	Planctomycetota	Phycisphaerae	Tepidisphaerales	Tepidisphaeraceae	NA	0	0	0	0	0	0	0
Bacteria	Planctomycetota	Phycisphaerae	Tepidisphaerales	WD2101_soil_group	NA	0.843882	0	0.558798	0	0	0	0
Bacteria	Planctomycetota	Planctomycetes	Gemmatales	Gemmataceae	Fimbriiglobus	0	0.313719	0	0	0	0	0
Bacteria	Planctomycetota	Planctomycetes	Gemmatales	Gemmataceae	Gemmata	0	0	0.362447	0.32539	0	0.706348	0
Bacteria	Planctomycetota	Planctomycetes	Gemmatales	Gemmataceae	NA	0.779832	0.321116	0	0.691521	0.301963	0.330589	0.039557
Bacteria	Planctomycetota	Planctomycetes	Isosphaerales	Isosphaeraceae	Candidatus_Nostocoida	0.908796	0	0	0	1.00654	1.23833	0
Bacteria	Planctomycetota	Planctomycetes	Isosphaerales	Isosphaeraceae	NA	0	0.254678	0	0.0382812	0.731647	0.0857075	0.280495
Bacteria	Planctomycetota	Planctomycetes	Pirellulales	Pirellulaceae	Candidatus_Anammoximicrobium	0	0	0	0.046151	0	0	0
Bacteria	Planctomycetota	Planctomycetes	Pirellulales	Pirellulaceae	NA	0	0.294641	0	0	1.09169	0	0.762235
Bacteria	Planctomycetota	Planctomycetes	Pirellulales	Pirellulaceae	Pir4_lineage	0	0	0.309406	0	0	0	0.341628
Bacteria	Planctomycetota	Planctomycetes	Pirellulales	Pirellulaceae	Pirellula	0	0	0.0884017	0.15791	0.164214	1.64047	0
Bacteria	Planctomycetota	Planctomycetes	Pirellulales	Pirellulaceae	Rhodopirellula	0	0	0	0	0	0.251212	0
Bacteria	Planctomycetota	Planctomycetes	Planctomycetales	NA	NA	0	0	0.362447	0	0	0	0
Bacteria	Planctomycetota	Planctomycetes	Planctomycetales	Rubinisphaeraceae	Planctomicrobium	0	0	0	0	0.322345	0	0
Bacteria	Planctomycetota	Planctomycetes	Planctomycetales	Rubinisphaeraceae	SH-PL14	0	0	0	0	0.018246	0.0975293	0
Bacteria	Planctomycetota	vadinHA49	NA	NA	NA	0	0	0	0	0	0.0502423	0
Bacteria	Proteobacteria	Alphaproteobacteria	Acetobacterales	Acetobacteraceae	Acidiphilium	0	0.158979	0	0	0	0	0
Bacteria	Proteobacteria	Alphaproteobacteria	Acetobacterales	Acetobacteraceae	Belnapia	0	0.326653	0	0	0	0	0
Bacteria	Proteobacteria	Alphaproteobacteria	Acetobacterales	Acetobacteraceae	NA	0	0	0.822136	0	0	0	0
Bacteria	Proteobacteria	Alphaproteobacteria	Acetobacterales	Acetobacteraceae	Roseomonas	0	0.226996	0	0.033496	0	0	0
Bacteria	Proteobacteria	Alphaproteobacteria	Acetobacterales	Acetobacteraceae	Rubritepida	0	0	0	0	0	0	0.0493259
Bacteria	Proteobacteria	Alphaproteobacteria	Azospirillales	Azospirillaceae	Niveispirillum	0	0.0996567	0	0	0	0	0
Bacteria	Proteobacteria	Alphaproteobacteria	Azospirillales	Azospirillaceae	Skermanella	0	0	0	0	0.629089	0	0
Bacteria	Proteobacteria	Alphaproteobacteria	Caulobacterales	Caulobacteraceae	Asticcacaulis	0.283999	0.193777	0	0.0738416	0	0	0
Bacteria	Proteobacteria	Alphaproteobacteria	Caulobacterales	Caulobacteraceae	Brevundimonas	1.4748	0.598296	1.10502	0.620416	0.15205	0.860545	0
Bacteria	Proteobacteria	Alphaproteobacteria	Caulobacterales	Caulobacteraceae	Caulobacter	0.0472626	0	0.192475	0	0.0486559	0.227568	0.0219226
Bacteria	Proteobacteria	Alphaproteobacteria	Caulobacterales	Caulobacteraceae	Phenylobacterium	0	0.0466339	0.425307	0	0.0912298	0	0
Bacteria	Proteobacteria	Alphaproteobacteria	Caulobacterales	Hyphomonadaceae	Hirschia	0	0	0	0	0.377453	1.39409	0
Bacteria	Proteobacteria	Alphaproteobacteria	Caulobacterales	Hyphomonadaceae	Oceanicaulis	0	0.0741903	0	0.230755	0	0.0904441	0
Bacteria	Proteobacteria	Alphaproteobacteria	Caulobacterales	Hyphomonadaceae	SWB02	0	0	0	0	0	0	0
Bacteria	Proteobacteria	Alphaproteobacteria	Micavibrionales	NA	NA	0	0.127339	0.132603	0	0	0	0
Bacteria	Proteobacteria	Alphaproteobacteria	NA	NA	NA	0	1.34814	0	0.163067	0.018246	0	0
Bacteria	Proteobacteria	Alphaproteobacteria	Paracaedibacterales	Paracaedibacteraceae	NA	0	0	0.288712	0	0	0	0
Bacteria	Proteobacteria	Alphaproteobacteria	Reyranellales	Reyranellaceae	Reyranella	0	0.286162	0	0	0	0	0
Bacteria	Proteobacteria	Alphaproteobacteria	Rhizobiales	A0839	NA	0	0	0	0	0	0	0
Bacteria	Proteobacteria	Alphaproteobacteria	Rhizobiales	Beijerinckiaceae	1174-901-12	0	0	0	0	0	0	0.122267
Bacteria	Proteobacteria	Alphaproteobacteria	Rhizobiales	Beijerinckiaceae	Bosea	0.0737296	0.177168	0	0.196911	0	0.0177326	0.0107883
Bacteria	Proteobacteria	Alphaproteobacteria	Rhizobiales	Beijerinckiaceae	Methylobacterium-Methylorubrum	1.3944	0.258606	0.724188	0.963246	0	0.929398	0.499856
Bacteria	Proteobacteria	Alphaproteobacteria	Rhizobiales	Beijerinckiaceae	Methylocella	0	0	0	0	0	0	0.0575374
Bacteria	Proteobacteria	Alphaproteobacteria	Rhizobiales	Beijerinckiaceae	Microvirga	0.0784558	0.148381	0	0.116916	0	0	0
Bacteria	Proteobacteria	Alphaproteobacteria	Rhizobiales	Beijerinckiaceae	NA	0	0	0	0	0	0	0.125863
Bacteria	Proteobacteria	Alphaproteobacteria	Rhizobiales	Beijerinckiaceae	Psychroglaciecola	0	0.38367	0	0	0	0	0
Bacteria	Proteobacteria	Alphaproteobacteria	Rhizobiales	Beijerinckiaceae	Salinarimonas	0	0.653305	0	0	0.201309	0	0
Bacteria	Proteobacteria	Alphaproteobacteria	Rhizobiales	D05-2	NA	0	0	0	0.210546	0	0	0
Bacteria	Proteobacteria	Alphaproteobacteria	Rhizobiales	Devosiaceae	Devosia	0	0	0	0	0.377453	0	0
Bacteria	Proteobacteria	Alphaproteobacteria	Rhizobiales	Devosiaceae	NA	0	0	0.139699	0	0	0	0
Bacteria	Proteobacteria	Alphaproteobacteria	Rhizobiales	Hyphomicrobiaceae	Hyphomicrobium	0	0	0.0589842	0	0	0	0
Bacteria	Proteobacteria	Alphaproteobacteria	Rhizobiales	Hyphomicrobiaceae	Pedomicrobium	0	0	0.673662	0	0	0	0
Bacteria	Proteobacteria	Alphaproteobacteria	Rhizobiales	Labraceae	Labrys	0	0	0	0	0.206787	0	0
Bacteria	Proteobacteria	Alphaproteobacteria	Rhizobiales	Rhizobiaceae	Allorhizobium-Neorhizobium-Pararhizobium-Rhizobium	0	0	0.105551	0	0	0	0
Bacteria	Proteobacteria	Alphaproteobacteria	Rhizobiales	Rhizobiaceae	Aureimonas	0	0	0.123762	0	0	0	0
Bacteria	Proteobacteria	Alphaproteobacteria	Rhizobiales	Rhizobiaceae	Ensifer	0.229696	0	0	0	0	0	0
Bacteria	Proteobacteria	Alphaproteobacteria	Rhizobiales	Rhizobiaceae	Mesorhizobium	0	0	0	0	0.145968	0	0
Bacteria	Proteobacteria	Alphaproteobacteria	Rhizobiales	Rhizobiaceae	NA	0.641026	0.548112	0.424328	0	0.784576	0	0
Bacteria	Proteobacteria	Alphaproteobacteria	Rhizobiales	Rhizobiaceae	Ochrobactrum	0.122883	0	0	0	0	0.346183	0
Bacteria	Proteobacteria	Alphaproteobacteria	Rhizobiales	Rhizobiaceae	Shinella	0	0	0	0.335364	0	0	0
Bacteria	Proteobacteria	Alphaproteobacteria	Rhizobiales	Rhizobiales_Incertae_Sedis	Alsobacter	0	0	0	0	0	0.723553	0
Bacteria	Proteobacteria	Alphaproteobacteria	Rhizobiales	Rhizobiales_Incertae_Sedis	NA	0	0	0.220415	0	0	0	0
Bacteria	Proteobacteria	Alphaproteobacteria	Rhizobiales	Rhizobiales_Incertae_Sedis	Nordella	0.21097	0	0	0	0	0	0
Bacteria	Proteobacteria	Alphaproteobacteria	Rhizobiales	Rhizobiales_Incertae_Sedis	Phreatobacter	0	0	0	0	0	0.0591086	0
Bacteria	Proteobacteria	Alphaproteobacteria	Rhizobiales	Rhodomicrobiaceae	Rhodomicrobium	0	0	0.150283	0	0	0	0
Bacteria	Proteobacteria	Alphaproteobacteria	Rhizobiales	Stappiaceae	Pannonibacter	0.13139	0	0	0	0	0	0
Bacteria	Proteobacteria	Alphaproteobacteria	Rhizobiales	Xanthobacteraceae	Afipia	0	0	0	0	0	0.177769	0
Bacteria	Proteobacteria	Alphaproteobacteria	Rhizobiales	Xanthobacteraceae	Bradyrhizobium	0.201901	0.120128	0.0093133	0.195519	0.0243279	0.401683	0.0635372
Bacteria	Proteobacteria	Alphaproteobacteria	Rhizobiales	Xanthobacteraceae	NA	0.438169	0.334916	2.26854	0.205761	0.510887	0	0.443933
Bacteria	Proteobacteria	Alphaproteobacteria	Rhizobiales	Xanthobacteraceae	Pseudolabrys	0	0.238069	0	0	0	0	0
Bacteria	Proteobacteria	Alphaproteobacteria	Rhizobiales	Xanthobacteraceae	Rhodopseudomonas	0	0.0487536	0.0633006	0	0	0	0
Bacteria	Proteobacteria	Alphaproteobacteria	Rhizobiales	Xanthobacteraceae	Tardiphaga	0	0	0.442008	0	0	0	0
Bacteria	Proteobacteria	Alphaproteobacteria	Rhodobacterales	Rhodobacteraceae	Amaricoccus	0	0.190775	0.0795615	0	0	0	0.707004
Bacteria	Proteobacteria	Alphaproteobacteria	Rhodobacterales	Rhodobacteraceae	NA	0	0.0169578	0.102446	0.618408	0.0503271	1.09055	0
Bacteria	Proteobacteria	Alphaproteobacteria	Rhodobacterales	Rhodobacteraceae	Paracoccus	1.46157	0.316276	0.915808	0.118608	2.18923	0.269255	0
Bacteria	Proteobacteria	Alphaproteobacteria	Rhodobacterales	Rhodobacteraceae	Rhodobacter	0	0.161099	0	0	1.40916	0	0
Bacteria	Proteobacteria	Alphaproteobacteria	Rhodobacterales	Rhodobacteraceae	Rubellimicrobium	0	0.577417	0	0.0239257	0	0	0
Bacteria	Proteobacteria	Alphaproteobacteria	Rhodobacterales	Rhodobacteraceae	Tabrizicola	0	0	0	0	0	0.0873253	0
Bacteria	Proteobacteria	Alphaproteobacteria	Rickettsiales	SM2D12	NA	0	0	0	0.430743	0	0	0
Bacteria	Proteobacteria	Alphaproteobacteria	SAR11_clade	Clade_III	NA	0	0.171631	0	0	0	0	0
Bacteria	Proteobacteria	Alphaproteobacteria	Sphingomonadales	Sphingomonadaceae	Altererythrobacter	0	0	0.248355	0	0	0	0
Bacteria	Proteobacteria	Alphaproteobacteria	Sphingomonadales	Sphingomonadaceae	Ellin6055	0	0	0	0	0	1.69037	0
Bacteria	Proteobacteria	Alphaproteobacteria	Sphingomonadales	Sphingomonadaceae	NA	0	1.15827	0.192475	0	0	0.0797967	0
Bacteria	Proteobacteria	Alphaproteobacteria	Sphingomonadales	Sphingomonadaceae	Novosphingobium	0	0	0.53925	0	0.306606	0.115262	0.0107883
Bacteria	Proteobacteria	Alphaproteobacteria	Sphingomonadales	Sphingomonadaceae	Qipengyuania	0	0	0	0	0	0	0.43153
Bacteria	Proteobacteria	Alphaproteobacteria	Sphingomonadales	Sphingomonadaceae	Rhizorhapis	0	1.04989	0.0707214	0.556889	0	0	0
Bacteria	Proteobacteria	Alphaproteobacteria	Sphingomonadales	Sphingomonadaceae	Sphingoaurantiacus	0	0	0	0	0	0.428538	0
Bacteria	Proteobacteria	Alphaproteobacteria	Sphingomonadales	Sphingomonadaceae	Sphingobium	0.216791	1.25697	0	0.218448	0	0.115394	0
Bacteria	Proteobacteria	Alphaproteobacteria	Sphingomonadales	Sphingomonadaceae	Sphingomonas	0.942415	3.9195	3.27475	1.55485	0.0364919	3.74195	0.847176
Bacteria	Proteobacteria	Alphaproteobacteria	Sphingomonadales	Sphingomonadaceae	Sphingopyxis	0	0.155022	0	0	0	0	0
Bacteria	Proteobacteria	Alphaproteobacteria	Sphingomonadales	Sphingomonadaceae	Sphingorhabdus	0	0	0.0884017	0	0	0	0
Bacteria	Proteobacteria	Gammaproteobacteria	Acidithiobacillales	Acidithiobacillaceae	KCM-B-112	0.0321385	0	0	0.0191406	0	0	0
Bacteria	Proteobacteria	Gammaproteobacteria	Aeromonadales	Aeromonadaceae	Aeromonas	0.215537	0.0823208	0.0838197	0.0772584	0.176145	0.414414	0.0619987
Bacteria	Proteobacteria	Gammaproteobacteria	Aeromonadales	Succinivibrionaceae	Ruminobacter	0	0	0.105551	0	0	0.265095	0
Bacteria	Proteobacteria	Gammaproteobacteria	Aeromonadales	Succinivibrionaceae	Succinivibrio	0.202856	0	0.285608	0.298443	0	0	0
Bacteria	Proteobacteria	Gammaproteobacteria	Alteromonadales	Alteromonadaceae	Alishewanella	0.179598	0	0	0	0	0	0
Bacteria	Proteobacteria	Gammaproteobacteria	Alteromonadales	Alteromonadaceae	Rheinheimera	0	0.0221459	0	0.507661	1.73629	0.639346	0
Bacteria	Proteobacteria	Gammaproteobacteria	Alteromonadales	Alteromonadales_Incertae_Sedis	Alkalimonas	0	0	0	0.0553812	0	0	0
Bacteria	Proteobacteria	Gammaproteobacteria	Alteromonadales	Colwelliaceae	Colwellia	0	0.365408	0	0	0	0	0
Bacteria	Proteobacteria	Gammaproteobacteria	Alteromonadales	Marinobacteraceae	Marinobacter	0	0.0442919	0	0	0	0	0
Bacteria	Proteobacteria	Gammaproteobacteria	Alteromonadales	Pseudoalteromonadaceae	Pseudoalteromonas	0.759982	0	0	0	0	0	0
Bacteria	Proteobacteria	Gammaproteobacteria	Burkholderiales	Alcaligenaceae	Paenalcaligenes	0.811425	0.440265	0	0	0.0503271	0	1.10027
Bacteria	Proteobacteria	Gammaproteobacteria	Burkholderiales	Burkholderiaceae	Burkholderia-Caballeronia-Paraburkholderia	0	0.175144	0	0	0	0	0
Bacteria	Proteobacteria	Gammaproteobacteria	Burkholderiales	Burkholderiaceae	Cupriavidus	0	0.011073	0	0.0984555	0	0	0
Bacteria	Proteobacteria	Gammaproteobacteria	Burkholderiales	Burkholderiaceae	Lautropia	0	0.315424	0.0434621	0	1.31292	0.343064	0
Bacteria	Proteobacteria	Gammaproteobacteria	Burkholderiales	Burkholderiaceae	Limnobacter	0	0	0	0	0.133804	0.328053	0
Bacteria	Proteobacteria	Gammaproteobacteria	Burkholderiales	Burkholderiaceae	NA	0	0.0996567	0	0	0	0	0
Bacteria	Proteobacteria	Gammaproteobacteria	Burkholderiales	Burkholderiaceae	Ralstonia	0	0.00423944	0.945898	0	0	0.0155938	0
Bacteria	Proteobacteria	Gammaproteobacteria	Burkholderiales	Comamonadaceae	Acidovorax	0	0.273444	0.688321	0	0.679649	0.10344	0
Bacteria	Proteobacteria	Gammaproteobacteria	Burkholderiales	Comamonadaceae	Aquabacterium	0	0	0.0279399	0.449203	0	0.147772	0
Bacteria	Proteobacteria	Gammaproteobacteria	Burkholderiales	Comamonadaceae	Caenimonas	0	0	0	0	0	0.464003	0
Bacteria	Proteobacteria	Gammaproteobacteria	Burkholderiales	Comamonadaceae	Delftia	1.54643	0.00847889	0.51273	0.396899	0.0503271	2.54167	0.602872
Bacteria	Proteobacteria	Gammaproteobacteria	Burkholderiales	Comamonadaceae	Hydrogenophaga	0	0	0.185644	0	0	0	0
Bacteria	Proteobacteria	Gammaproteobacteria	Burkholderiales	Comamonadaceae	Ideonella	0	0.70867	0	0	0	0	0
Bacteria	Proteobacteria	Gammaproteobacteria	Burkholderiales	Comamonadaceae	Leptothrix	0.162285	0	0	0	0	0	0
Bacteria	Proteobacteria	Gammaproteobacteria	Burkholderiales	Comamonadaceae	Limnohabitans	0	0	0.161431	0	0	0	0
Bacteria	Proteobacteria	Gammaproteobacteria	Burkholderiales	Comamonadaceae	NA	0.462587	1.0321	0.282827	0.229687	0.35229	0.600334	0.200034
Bacteria	Proteobacteria	Gammaproteobacteria	Burkholderiales	Comamonadaceae	Paucibacter	0	0	0	0.102204	0.100654	0.452221	0
Bacteria	Proteobacteria	Gammaproteobacteria	Burkholderiales	Comamonadaceae	Polaromonas	0.373255	0	0	0	0	0	0.49626
Bacteria	Proteobacteria	Gammaproteobacteria	Burkholderiales	Comamonadaceae	Ramlibacter	0	0	0	0	0.436835	0.948104	0
Bacteria	Proteobacteria	Gammaproteobacteria	Burkholderiales	Comamonadaceae	Rhodoferax	0.103032	0	0	0.361306	0.150981	0	1.37219
Bacteria	Proteobacteria	Gammaproteobacteria	Burkholderiales	Comamonadaceae	Rubrivivax	0	0	0	0	0	0	0
Bacteria	Proteobacteria	Gammaproteobacteria	Burkholderiales	Comamonadaceae	Tepidimonas	0	0	0.0795615	0	0.0973118	0	0
Bacteria	Proteobacteria	Gammaproteobacteria	Burkholderiales	Comamonadaceae	Variovorax	0	0.0296761	0.735153	0	0	0.0502423	0
Bacteria	Proteobacteria	Gammaproteobacteria	Burkholderiales	Gallionellaceae	Sideroxydans	0	0	0	0	0	0.236435	0
Bacteria	Proteobacteria	Gammaproteobacteria	Burkholderiales	Hydrogenophilaceae	Hydrogenophilus	0	0.166095	0	0	0.0754907	0	0
Bacteria	Proteobacteria	Gammaproteobacteria	Burkholderiales	Hydrogenophilaceae	Tepidiphilus	0.0243427	0.0208489	0	0.296679	0.109476	0	0
Bacteria	Proteobacteria	Gammaproteobacteria	Burkholderiales	Methylophilaceae	Methylobacillus	0	0	0	0	0	0	0.0359609
Bacteria	Proteobacteria	Gammaproteobacteria	Burkholderiales	Methylophilaceae	Methylotenera	0	0.365408	0	0	0	0	0
Bacteria	Proteobacteria	Gammaproteobacteria	Burkholderiales	NA	NA	0	0.414072	0	0	0	0	0
Bacteria	Proteobacteria	Gammaproteobacteria	Burkholderiales	Neisseriaceae	Conchiformibius	0	0	0	0	0	0.260078	0
Bacteria	Proteobacteria	Gammaproteobacteria	Burkholderiales	Neisseriaceae	NA	0	0	0	0	0.0503271	0.72979	0
Bacteria	Proteobacteria	Gammaproteobacteria	Burkholderiales	Neisseriaceae	Neisseria	0.0283575	0	0.462561	1.1714	0.0624911	0	0.521433
Bacteria	Proteobacteria	Gammaproteobacteria	Burkholderiales	Nitrosomonadaceae	Ellin6067	0	0	0	0.218448	0	0	0
Bacteria	Proteobacteria	Gammaproteobacteria	Burkholderiales	Nitrosomonadaceae	mle1-7	0	0.487211	0	0	0	0	0
Bacteria	Proteobacteria	Gammaproteobacteria	Burkholderiales	Nitrosomonadaceae	MND1	0	0.205613	0.344767	0	1.6608	0.121173	0
Bacteria	Proteobacteria	Gammaproteobacteria	Burkholderiales	Oxalobacteraceae	Duganella	0	0	0.300566	0	0	0.106396	0
Bacteria	Proteobacteria	Gammaproteobacteria	Burkholderiales	Oxalobacteraceae	Massilia	0	0.898762	0.325965	0	0	0	0.306533
Bacteria	Proteobacteria	Gammaproteobacteria	Burkholderiales	Oxalobacteraceae	NA	0	0	0.071402	0	0	0	0
Bacteria	Proteobacteria	Gammaproteobacteria	Burkholderiales	Oxalobacteraceae	Oxalicibacterium	0	0	0	0	0	0	0
Bacteria	Proteobacteria	Gammaproteobacteria	Burkholderiales	Rhodocyclaceae	Azoarcus	0.0823961	0.134143	0.0248355	0.0899055	0.018246	0.0627174	0.00719217
Bacteria	Proteobacteria	Gammaproteobacteria	Burkholderiales	Rhodocyclaceae	Dechloromonas	0	0	0.242146	0	0	0	0
Bacteria	Proteobacteria	Gammaproteobacteria	Burkholderiales	Rhodocyclaceae	Georgfuchsia	0	0	0	0	0	0	0
Bacteria	Proteobacteria	Gammaproteobacteria	Burkholderiales	Rhodocyclaceae	Methyloversatilis	0.030248	0	0.0745064	0	0	0	0
Bacteria	Proteobacteria	Gammaproteobacteria	Burkholderiales	Rhodocyclaceae	NA	0	0	0	0	0	0	0
Bacteria	Proteobacteria	Gammaproteobacteria	Burkholderiales	Rhodocyclaceae	Thauera	0	0	0.21731	0	0	0.257123	0
Bacteria	Proteobacteria	Gammaproteobacteria	Burkholderiales	Rhodocyclaceae	Zoogloea	0	0	0	0	0	0.0591086	0
Bacteria	Proteobacteria	Gammaproteobacteria	Burkholderiales	SC-I-84	NA	0	0	0	0	0	0.224551	0
Bacteria	Proteobacteria	Gammaproteobacteria	Burkholderiales	Sutterellaceae	Parasutterella	0	0	0	0	0	0.224551	0
Bacteria	Proteobacteria	Gammaproteobacteria	Burkholderiales	Sutterellaceae	Sutterella	0	0	0.155222	0.350352	0	1.63228	0
Bacteria	Proteobacteria	Gammaproteobacteria	Burkholderiales	TRA3-20	NA	0	0.114465	0	0	0	0.138905	0.0251726
Bacteria	Proteobacteria	Gammaproteobacteria	Cardiobacteriales	Cardiobacteriaceae	Cardiobacterium	0	0	0	0.44305	0	0	0
Bacteria	Proteobacteria	Gammaproteobacteria	Cellvibrionales	Cellvibrionaceae	Cellvibrio	0.623557	0.382017	0.34607	0.246471	0.0503271	0	0.0109613
Bacteria	Proteobacteria	Gammaproteobacteria	Cellvibrionales	Porticoccaceae	C1-B045	0	0	0	0	0	0	0
Bacteria	Proteobacteria	Gammaproteobacteria	Chromatiales	Chromatiaceae	NA	0	0	0	0	0.0912298	0	0
Bacteria	Proteobacteria	Gammaproteobacteria	Coxiellales	Coxiellaceae	Coxiella	0	0.0885838	0	0	0	0	0
Bacteria	Proteobacteria	Gammaproteobacteria	Diplorickettsiales	Diplorickettsiaceae	Aquicella	0	0	0	0.186621	0.150981	0	0.557394
Bacteria	Proteobacteria	Gammaproteobacteria	Diplorickettsiales	Diplorickettsiaceae	NA	0	0	0	0.147683	0	0	0
Bacteria	Proteobacteria	Gammaproteobacteria	Ectothiorhodospirales	Thioalkalispiraceae	Thiohalophilus	0	0	0.400472	0	0	0	0
Bacteria	Proteobacteria	Gammaproteobacteria	Enterobacterales	Enterobacteriaceae	Citrobacter	1.0324	0	0	0	0	0	0
Bacteria	Proteobacteria	Gammaproteobacteria	Enterobacterales	Enterobacteriaceae	Escherichia/Shigella	0.486855	0	0.145908	0	0	0	0.805524
Bacteria	Proteobacteria	Gammaproteobacteria	Enterobacterales	Enterobacteriaceae	NA	0.136116	0	0.00620887	0	0	0	0
Bacteria	Proteobacteria	Gammaproteobacteria	Enterobacterales	Enterobacteriaceae	Salmonella	0	0	0	0	0	0	0
Bacteria	Proteobacteria	Gammaproteobacteria	Enterobacterales	Erwiniaceae	Pantoea	0	0	0.0372532	0.378778	0	0	0
Bacteria	Proteobacteria	Gammaproteobacteria	Enterobacterales	Morganellaceae	Providencia	0	0.0296761	0	0.110762	0	0.0620641	0.0438452
Bacteria	Proteobacteria	Gammaproteobacteria	Enterobacterales	NA	NA	0.332684	0.178057	0	0	0	0	0.0107883
Bacteria	Proteobacteria	Gammaproteobacteria	Enterobacterales	Pectobacteriaceae	Pectobacterium	0	0	0.443934	0	0	0	0
Bacteria	Proteobacteria	Gammaproteobacteria	Gammaproteobacteria_Incertae_Sedis	Unknown_Family	Acidibacter	0	0	0.471874	0.0191406	0	0	0
Bacteria	Proteobacteria	Gammaproteobacteria	Immundisolibacterales	Immundisolibacteraceae	Immundisolibacter	0	0.149485	0	0	0	0	0
Bacteria	Proteobacteria	Gammaproteobacteria	Methylococcales	Methylomonadaceae	Methylomonas	0	0	0	0	0	0.445983	0
Bacteria	Proteobacteria	Gammaproteobacteria	NA	NA	NA	0	0	0	0	0	0	0
Bacteria	Proteobacteria	Gammaproteobacteria	Oceanospirillales	Halomonadaceae	Chromohalobacter	0	0.0233169	0	0	0	0	0
Bacteria	Proteobacteria	Gammaproteobacteria	Oceanospirillales	Halomonadaceae	Halomonas	1.19939	2.88205	1.08696	3.76826	0.707552	0.502245	0.428145
Bacteria	Proteobacteria	Gammaproteobacteria	Oceanospirillales	Pseudohongiellaceae	BIyi10	0	0	0.11176	0	0	0	0
Bacteria	Proteobacteria	Gammaproteobacteria	Pasteurellales	Pasteurellaceae	Actinobacillus	0	0	0	0	0	0.198014	0.460299
Bacteria	Proteobacteria	Gammaproteobacteria	Pasteurellales	Pasteurellaceae	Haemophilus	0	0	0.540171	2.56232	0.679416	0.602908	0.120574
Bacteria	Proteobacteria	Gammaproteobacteria	Pasteurellales	Pasteurellaceae	NA	0	0	0	0	0	1.23162	0
Bacteria	Proteobacteria	Gammaproteobacteria	Pasteurellales	Pasteurellaceae	Pasteurella	0.0523073	0.0190775	0	0.0153837	0	0	0
Bacteria	Proteobacteria	Gammaproteobacteria	PLTA13	NA	NA	0	0.0387554	0	0.163067	0	0	0
Bacteria	Proteobacteria	Gammaproteobacteria	Pseudomonadales	Moraxellaceae	Psychrobacter	8.22252	0.673627	1.42895	1.0177	4.32943	2.02252	1.68066
Bacteria	Proteobacteria	Gammaproteobacteria	Pseudomonadales	Pseudomonadaceae	NA	0.074048	0.179606	0.0332025	0.110074	0.0624911	0.31179	0.0253457
Bacteria	Proteobacteria	Gammaproteobacteria	Pseudomonadales	Pseudomonadaceae	Pseudomonas	0.826156	4.01172	3.23969	2.42628	1.07344	3.6464	2.68599
Bacteria	Proteobacteria	Gammaproteobacteria	Run-SP154	NA	NA	0.0397005	0	0	0	0	0	0
Bacteria	Proteobacteria	Gammaproteobacteria	Vibrionales	Vibrionaceae	Photobacterium	0	0	0	0.186621	0.176145	0.265989	0
Bacteria	Proteobacteria	Gammaproteobacteria	Vibrionales	Vibrionaceae	Vibrio	0	0	0	0	0	0.419671	0
Bacteria	Proteobacteria	Gammaproteobacteria	WD260	NA	NA	0	0	0	0.510738	0	0	0.548065
Bacteria	Proteobacteria	Gammaproteobacteria	Xanthomonadales	Rhodanobacteraceae	Dokdonella	0	0	0	0.363671	0.261525	0	0
Bacteria	Proteobacteria	Gammaproteobacteria	Xanthomonadales	Rhodanobacteraceae	Luteibacter	0	0	0	0	0	0.37534	0
Bacteria	Proteobacteria	Gammaproteobacteria	Xanthomonadales	Xanthomonadaceae	Arenimonas	0.113599	0.0148381	0.278453	0	0.328427	0	0
Bacteria	Proteobacteria	Gammaproteobacteria	Xanthomonadales	Xanthomonadaceae	Luteimonas	0	0	0	0	0	0.283807	0
Bacteria	Proteobacteria	Gammaproteobacteria	Xanthomonadales	Xanthomonadaceae	Lysobacter	0	0.411226	0.309406	0	0	0	0.509701
Bacteria	Proteobacteria	Gammaproteobacteria	Xanthomonadales	Xanthomonadaceae	NA	0	0	0	0.101532	0	0	0
Bacteria	Proteobacteria	Gammaproteobacteria	Xanthomonadales	Xanthomonadaceae	Pseudoxanthomonas	0.173926	0	0	0.210546	0.541297	0	0
Bacteria	Proteobacteria	Gammaproteobacteria	Xanthomonadales	Xanthomonadaceae	Silanimonas	0	0	0	0	0	0.053019	0
Bacteria	Proteobacteria	Gammaproteobacteria	Xanthomonadales	Xanthomonadaceae	Stenotrophomonas	0.348913	1.34445	0.247525	0.196191	0.012164	0.410805	0.298475
Bacteria	Proteobacteria	Gammaproteobacteria	Xanthomonadales	Xanthomonadaceae	Thermomonas	0.608569	0	0.0265205	0	0	0	0.0899022
Bacteria	Proteobacteria	NA	NA	NA	NA	0	0	0.021731	0	0	0	0
Bacteria	SAR324_clade(Marine_group_B)	NA	NA	NA	NA	0	0	0	0	0.0243279	0	0
Bacteria	Spirochaetota	Spirochaetia	Spirochaetales	Spirochaetaceae	Treponema	0	0.215923	0	0	0.164214	0	0
Bacteria	Sumerlaeota	Sumerlaeia	Sumerlaeales	Sumerlaeaceae	Sumerlaea	0	0	0	0	0	0.0384206	0
Bacteria	Sva0485	NA	NA	NA	NA	0.731292	1.0853	0	0.0769183	0.0364919	0.0531978	0
Bacteria	Synergistota	Synergistia	Synergistales	Synergistaceae	Thermovirga	0	0	0.00620887	0	0	0	0.193188
Bacteria	Thermotogota	Thermotogae	Kosmotogales	Kosmotogaceae	Mesotoga	0	0	0	0	0	0	0.0109613
Bacteria	Verrucomicrobiota	Chlamydiae	Chlamydiales	Parachlamydiaceae	Candidatus_Protochlamydia	0	0	0	0.181836	0	0	0
Bacteria	Verrucomicrobiota	Chlamydiae	Chlamydiales	Parachlamydiaceae	Neochlamydia	0	0	0.132603	0	0	0	0
Bacteria	Verrucomicrobiota	Chlamydiae	Chlamydiales	Parachlamydiaceae	Parachlamydia	0	0.0996567	0	0	0	0	0
Bacteria	Verrucomicrobiota	Chlamydiae	Chlamydiales	Simkaniaceae	Candidatus_Rhabdochlamydia	0	0	0	0	0	0.251212	0
Bacteria	Verrucomicrobiota	Kiritimatiellae	WCHB1-41	NA	NA	0	0.0826692	0	0.0676881	0	0	0
Bacteria	Verrucomicrobiota	Lentisphaeria	Victivallales	vadinBE97	NA	0	0	0	0.209218	0	0	0
Bacteria	Verrucomicrobiota	Omnitrophia	Omnitrophales	NA	NA	1.20236	0	0	0	0	0	0
Bacteria	Verrucomicrobiota	Omnitrophia	Omnitrophales	Omnitrophaceae	Candidatus_Omnitrophus	0	0	0.291726	0.0369208	0	0	0
Bacteria	Verrucomicrobiota	Verrucomicrobiae	Chthoniobacterales	Chthoniobacteraceae	Candidatus_Udaeobacter	1.35358	0.382017	0.291726	0.602929	0.1189	1.65782	0.405512
Bacteria	Verrucomicrobiota	Verrucomicrobiae	NA	NA	NA	0	0	0.117968	0	0	0	0
Bacteria	Verrucomicrobiota	Verrucomicrobiae	Opitutales	Opitutaceae	Opitutus	0	0	0	0.311035	0	0	0
Bacteria	Verrucomicrobiota	Verrucomicrobiae	Pedosphaerales	Pedosphaeraceae	ADurb.Bin063-1	0	0.31558	0	0	0	0	0.154997
Bacteria	Verrucomicrobiota	Verrucomicrobiae	Pedosphaerales	Pedosphaeraceae	NA	0	0	0.53925	0	0	0	0
Bacteria	Verrucomicrobiota	Verrucomicrobiae	Pedosphaerales	Pedosphaeraceae	Pedosphaera	0	0.0423944	0	0	0	0	0
Bacteria	Verrucomicrobiota	Verrucomicrobiae	Verrucomicrobiales	Rubritaleaceae	Luteolibacter	0	0	0	0.298443	0.150981	0.112306	21.0935
Bacteria	Verrucomicrobiota	Verrucomicrobiae	Verrucomicrobiales	Verrucomicrobiaceae	NA	0	0	0	0	0	0	3.17511
Bacteria	Verrucomicrobiota	Verrucomicrobiae	Verrucomicrobiales	Verrucomicrobiaceae	Roseimicrobium	0	0	0	0	0.754907	0	0
Bacteria	WPS-2	NA	NA	NA	NA	0	0	0	0	0	0	0.0251726
