# Supplementary material for: Clay‐associated microbial communities and their relevance for a nuclear waste repository in the Opalinus Clay rock formation
Source: Microbiologyopen. 2023 Jul 10;12(4):e1370. doi: 10.1002/mbo3.1370 (PMC10333725; doi:10.1002/mbo3.1370)
Supplement: Supplementary file 3 — Data S3. The abundance of co‐occurring ASVs in each rock sample representing one module. ASVs with > 2% abundance are highlighted in red. Indicator species of the Passwang Formation are highlighted in orange in module 7. [file MBO3-12-e1370-s003.xlsx]

## Sheet: all
module	ASV	sandy-1	sandy-2	sandy-3	shaly-1	shaly-2	shaly-3	PW	Kingdom	Phylum	Class	Order	Family	Genus
1	ASV_109	0.819539	0	0.689184	0	0	2.93179	0	Bacteria	Acidobacteriota	Vicinamibacteria	Vicinamibacterales	Vicinamibacteraceae	na
1	ASV_182	0.632911	0	0.406681	0	0	1.86192	0	Bacteria	Actinobacteriota	Actinobacteria	0319-7L14	na	na
1	ASV_227	0	0.0296761	0.0508828	0.0184604	0	2.32297	0	Bacteria	Actinobacteriota	Actinobacteria	Micrococcales	Micrococcaceae	Micrococcus
1	ASV_397	0	0	0	0.124414	0	1.12306	0	Bacteria	Actinobacteriota	Actinobacteria	Pseudonocardiales	Pseudonocardiaceae	na
1	ASV_361	0	0	0	0.215332	0	0.981203	0	Bacteria	Actinobacteriota	Thermoleophilia	Gaiellales	Gaiellaceae	Gaiella
1	ASV_351	0	0	0	0.239257	0	1.11715	0	Bacteria	Actinobacteriota	Thermoleophilia	Gaiellales	NA	NA
1	ASV_401	0	0	0	0.264559	0	0.88663	0	Bacteria	Bacteroidota	Bacteroidia	Bacteroidales	Porphyromonadaceae	Porphyromonas
1	ASV_403	0	0	0	0	0	0.88663	0.215765	Bacteria	Chloroflexi	JG30-KF-CM66	na	na	na
1	ASV_360	0	0	0	0	0	1.45998	0	Bacteria	Chloroflexi	na	na	na	na
1	ASV_384	0	0	0	0	0	1.31812	0	Bacteria	Cyanobacteria	Cyanobacteriia	Cyanobacteriales	Microcystaceae	Snowella 0TU37S04
1	ASV_484	0	0	0	0	0	1.00485	0	Bacteria	Desulfobacterota	Desulfuromonadia	Desulfuromonadia	Geopsychrobacteraceae	Desulfuromusa
1	ASV_264	0.0217408	0.180176	0	0.246139	0.251636	0.348741	0.30961	Bacteria	Firmicutes	Bacilli	Bacillales	Bacillaceae	na
1	ASV_333	0.632911	0	0	0	0	1.11124	0	Bacteria	Firmicutes	Bacilli	Lactobacillales	Carnobacteriaceae	Jeotgalibaca
1	ASV_290	0.0567997	0.0166095	0.0465665	0.507273	0	0.490602	0.0548065	Bacteria	Firmicutes	Bacilli	Lactobacillales	Streptococcaceae	Streptococcus
1	ASV_180	0.214338	0.256961	0.0265205	0.0550332	0	0.993025	0	Bacteria	Firmicutes	Bacilli	Mycoplasmatales	Mycoplasmataceae	Mycoplasma
1	ASV_135	0	0.570258	0	0.270753	0.402617	0.596997	0	Bacteria	Firmicutes	Bacilli	Staphylococcales	Gemellaceae	Gemella
1	ASV_326	0	0	0.139699	0.287813	0	0.792056	0	Bacteria	Firmicutes	Clostridia	Clostridia_UCG-014	na	na
1	ASV_480	0	0.0609013	0	0.0191406	0	0.922095	0	Bacteria	Fusobacteriota	Fusobacteriia	Fusobacteriales	Leptotrichiaceae	Leptotrichia
1	ASV_446	0	0	0	0	0	1.08169	0	Bacteria	Gemmatimonadota	Longimicrobia	Longimicrobiales	Longimicrobiaceae	na
1	ASV_443	0	0	0	0	0	1.0876	0	Bacteria	Gemmatimonadota	Longimicrobia	Longimicrobiales	Longimicrobiaceae	YC-ZSS-LKJ147
1	ASV_369	0	0	0	0	0	1.4127	0	Archaea	nanoarchaeota	nanoarchaeia	Woesearchaeales	na	na
1	ASV_272	0	0	0.362447	0.291894	0	1.35359	0	Bacteria	Planctomycetota	Planctomycetes	Gemmatales	Gemmataceae	Gemmata
1	ASV_324	0.0162285	0	0.478938	0	0	1.02258	0	Bacteria	Proteobacteria	Alphaproteobacteria	Rhizobiales	Beijerinckiaceae	Methylobacterium-Methylorubrum
1	ASV_327	0	0	0	0	0	1.59593	0	Bacteria	Proteobacteria	Alphaproteobacteria	Rhodobacterales	Rhodobacteraceae	na
1	ASV_315	0	0	0	0.430663	0	1.11124	0	Bacteria	Proteobacteria	Alphaproteobacteria	Sphingomonadales	Sphingomonadaceae	Sphingomonas
1	ASV_268	0.00567151	0	0.0176803	0	0	1.92694	0	Bacteria	Proteobacteria	Gammaproteobacteria	Burkholderiales	Comamonadaceae	Delftia
1	ASV_281	0	0	0	0	0	1.92103	0	Bacteria	Proteobacteria	Gammaproteobacteria	Burkholderiales	Comamonadaceae	Delftia
1	ASV_177	0	0	0.155222	0.350352	0	0.537889	0	Bacteria	Proteobacteria	Gammaproteobacteria	Burkholderiales	Sutterellaceae	Sutterella
1	ASV_448	0	0	0	0	0	1.06987	0	Bacteria	Proteobacteria	Gammaproteobacteria	Pseudomonadales	Moraxellaceae	Psychrobacter
1	ASV_587	0	0	0	0.186621	0.35229	0.531978	0	Bacteria	Proteobacteria	Gammaproteobacteria	Vibrionales	Vibrionaceae	Photobacterium
1	ASV_244	0.348913	0.387999	0.0795615	0.196191	0	0.82161	0.194189	Bacteria	Proteobacteria	Gammaproteobacteria	Xanthomonadales	Xanthomonadaceae	Stenotrophomonas
1	ASV_215	0.219085	0	0	0	0	2.48256	0	Bacteria	Verrucomicrobiota	Verrucomicrobiae	Chthoniobacterales	Chthoniobacteraceae	Candidatus Udaeobacter
1	ASV_340	0	0	0.291726	0.559862	0	0.626552	0	Bacteria	Verrucomicrobiota	Verrucomicrobiae	Chthoniobacterales	Chthoniobacteraceae	Candidatus Udaeobacter
	sum	2.96814	1.50258	2.74511	4.26376	1.00654	39.7328	0.77437
2	ASV_163	0	0.440487	0.627652	0.263183	0	0.088663	0.381185	Bacteria	Actinobacteriota	Actinobacteria	Corynebacteriales	Corynebacteriaceae	Corynebacterium
2	ASV_167	0	0.284043	1.82945	0	0.35229	0	0	Bacteria	Actinobacteriota	Actinobacteria	Micrococcales	Intrasporangiaceae	Knoellia
2	ASV_628	0.503083	0	0.556931	0	0	0	0	Bacteria	Armatimonadota	Armatimonadia	Armatimonadales	na	na
2	ASV_208	0	0	1.43383	0.712987	0	0.396028	0	Bacteria	Bacteroidota	Bacteroidia	Bacteroidales	Prevotellaceae	Alloprevotella
2	ASV_520	0	0	0.654173	0.263183	0	0.165504	0	Bacteria	Bacteroidota	Bacteroidia	Chitinophagales	Chitinophagaceae	Terrimonas
2	ASV_220	0	0	1.35664	0	0	0	0	Bacteria	Bacteroidota	Bacteroidia	Flavobacteriales	Weeksellaceae	Cloacibacterium
2	ASV_371	0.53554	0	0.822136	0	0	0.425582	0	Bacteria	Chloroflexi	Gitt-GS-136	na	na	na
2	ASV_334	0	0	0.782317	0	0.452944	0	0	Bacteria	Cyanobacteria	Cyanobacteriia	Synechococcales	Cyanobiaceae	Cyanobium PCC-6307
2	ASV_73	0	0.149485	0.699294	0.0188005	0.150981	0.041376	0	Bacteria	Firmicutes	Bacilli	Bacillales	Bacillaceae	Anoxybacillus
2	ASV_253	0	0.686524	1.05198	0.363055	0	0.0177326	0	Bacteria	Firmicutes	Bacilli	Lactobacillales	Carnobacteriaceae	Atopostipes
2	ASV_153	0	0.0699508	1.71365	0	0	0.0118217	0.263071	Bacteria	Firmicutes	Clostridia	Peptostreptococcales-Tissierellales	Peptostreptococcales-Tissierellales	Finegoldia
2	ASV_280	0.18905	0	1.10502	0	0	0	0	Bacteria	Proteobacteria	Alphaproteobacteria	Caulobacterales	Caulobacteraceae	Brevundimonas
2	ASV_286	0.438169	0	0.679689	0	0	0	0.443933	Bacteria	Proteobacteria	Alphaproteobacteria	Rhizobiales	Xanthobacteraceae	na
2	ASV_235	0	0.275564	1.21676	0.0813475	0	0	0	Bacteria	Proteobacteria	Gammaproteobacteria	Pseudomonadales	Pseudomonadaceae	Pseudomonas
2	ASV_279	0	0	0.670823	0.332287	0.150981	0	0	Bacteria	Proteobacteria	Gammaproteobacteria	Pseudomonadales	Pseudomonadaceae	Pseudomonas
	sum	1.66584	1.90605	15.2003	2.03484	1.1072	1.14671	1.08819
3	ASV_285	0	0	0	0.645995	0	0.100485	0.571778	Bacteria	Actinobacteriota	Actinobacteria	Actinomycetales	Actinomycetaceae	Actinomyces
3	ASV_310	0	0	0.0620887	0.569432	0	0	0.510644	Bacteria	Actinobacteriota	Thermoleophilia	Solirubrobacterales	67-14	na
3	ASV_219	0	0	0	1.49297	0	0.75068	0	Bacteria	Bacteroidota	Bacteroidia	Sphingobacteriales	Lentimicrobiaceae	na
3	ASV_124	0	0	0.844406	2.08601	0	0	0	Bacteria	Cyanobacteria	Cyanobacteriia	Cyanobacteriales	Nostocaceae	Scytonema UTEX 2349
3	ASV_75	0	0.260726	1.55419	2.53536	0	0	0.0328839	Bacteria	Firmicutes	Bacilli	Lactobacillales	Carnobacteriaceae	Granulicatella
3	ASV_164	0	0.0593522	0.521545	1.23371	0	0.0295543	0.0876905	Bacteria	Firmicutes	Bacilli	Lactobacillales	Streptococcaceae	Streptococcus
3	ASV_149	0	0	0.0795615	1.76373	0	1.31812	0	Bacteria	Firmicutes	Bacilli	Lactobacillales	Streptococcaceae	Streptococcus
3	ASV_55	0	0.0885838	1.07818	4.56585	1.91243	0.34283	0	Bacteria	Firmicutes	Negativicutes	Veillonellales	Veillonellaceae	Veillonella
3	ASV_85	0	0.0105986	0.720137	2.04405	0	1.5782	0.535817	Bacteria	Firmicutes	Negativicutes	Veillonellales	Veillonellaceae	Veillonella
3	ASV_343	0	0	0	1.05314	0	0	0	Bacteria	Fusobacteriota	Fusobacteriia	Fusobacteriales	Fusobacteriaceae	Fusobacterium
3	ASV_211	0	0	0	1.1714	0.100654	0	0.521433	Bacteria	Proteobacteria	Gammaproteobacteria	Burkholderiales	Neisseriaceae	Neisseria
3	ASV_35	0.865542	2.74449	1.02271	3.503	0.754907	0.803878	0.399204	Bacteria	Proteobacteria	Gammaproteobacteria	Oceanospirillales	Halomonadaceae	Halomonas
3	ASV_82	0	0	0.540171	2.56232	1.35883	1.20582	0.120574	Bacteria	Proteobacteria	Gammaproteobacteria	Pasteurellales	Pasteurellaceae	Haemophilus
3	ASV_214	0	0	0.279399	0.704572	0	0.449226	0.241149	Bacteria	Proteobacteria	Gammaproteobacteria	Pseudomonadales	Moraxellaceae	Acinetobacter
3	ASV_98	0	0.496015	0.524649	0.66035	0	0.319187	0.043153	Bacteria	Proteobacteria	Gammaproteobacteria	Pseudomonadales	Pseudomonadaceae	Pseudomonas
	sum	0.865542	3.65977	7.22704	26.5919	4.12682	6.89798	3.06433
4	ASV_210	0	1.24006	0	0	0	0	0	Bacteria	Actinobacteriota	Actinobacteria	Corynebacteriales	Nocardiaceae	Gordonia
4	ASV_249	0	0.697389	0.114922	0.00957029	0	0.189148	0	Bacteria	Actinobacteriota	Actinobacteria	Propionibacteriales	Propionibacteriaceae	Friedmanniella
4	ASV_151	0	1.35238	0	0	0	0	0	Bacteria	Bacteroidota	Bacteroidia	Flavobacteriales	Flavobacteriaceae	Flavobacterium
4	ASV_353	0	1.38412	0	0	0	0	0	Bacteria	Bacteroidota	Bacteroidia	Flavobacteriales	Flavobacteriaceae	Jejudonia
4	ASV_59	0	3.0206	0	0	0	0	0	Bacteria	Cyanobacteria	Cyanobacteriia	Cyanobacteriales	Chroococcidiopsaceae	Aliterella
4	ASV_65	0.643801	1.15704	0	0.353761	0	0.118217	0.0683257	Bacteria	Firmicutes	Bacilli	Lactobacillales	Streptococcaceae	Lactococcus
4	ASV_161	0	1.27819	0	0	0	0	0	Bacteria	Proteobacteria	Alphaproteobacteria	na	na	na
4	ASV_263	0	1.04989	0	0	0	0	0	Bacteria	Proteobacteria	Alphaproteobacteria	Sphingomonadales	Sphingomonadaceae	Rhizorhapis
4	ASV_352	0	1.24017	0	0	0	0	0.08271	Bacteria	Proteobacteria	Alphaproteobacteria	Sphingomonadales	Sphingomonadaceae	Sphingomonas
4	ASV_201	0.421941	0.813863	0.239365	0.0382812	0.70458	0.396028	0	Bacteria	Proteobacteria	Gammaproteobacteria	Burkholderiales	Comamonadaceae	na
4	ASV_62	0	2.3137	0.41289	0.659386	1.30851	0.0945738	0.0712485	Bacteria	Proteobacteria	Gammaproteobacteria	Pseudomonadales	Pseudomonadaceae	Pseudomonas
4	ASV_187	0	1.07046	0	0	0	0	0	Bacteria	Sva0485	na	na	na	na
	sum	1.06574	16.6179	0.767177	1.061	2.01309	0.797967	0.222284
5	ASV_339	0.38136	0.269991	0	0.241994	0.150981	0	0.0876905	Archaea	Crenarchaeota	Bathyarchaeia	na	na	na
5	ASV_87	1.9712	0.0553649	0	0.110058	0	0	0	Archaea	Crenarchaeota	Bathyarchaeia	na	na	na
5	ASV_341	0.608569	0.0551128	0	0	0.452944	0	0.528625	Archaea	Crenarchaeota	Bathyarchaeia	na	na	na
5	ASV_83	1.04356	0	0	0	0	0	0	Bacteria	Acidobacteriota	Acidobacteriae	Bryobacterales	Bryobacteraceae	Bryobacter
5	ASV_51	1.31295	0	0.704706	0	0	0	0	Bacteria	Acidobacteriota	Acidobacteriae	Subgroup 2	na	na
5	ASV_444	1.47679	0	0	0	0	0	0	Bacteria	Acidobacteriota	Vicinamibacteria	Vicinamibacterales	na	na
5	ASV_78	1.03273	0.531257	0.183162	0.430387	0.100654	0.319187	0.115767	Bacteria	Actinobacteriota	Actinobacteria	Corynebacteriales	Corynebacteriaceae	Corynebacterium
5	ASV_63	1.08326	0	0.424328	0.378438	0	0	0	Bacteria	Actinobacteriota	Actinobacteria	Corynebacteriales	Corynebacteriaceae	Corynebacterium
5	ASV_84	1.02749	0	0	0	0	0	0	Bacteria	Actinobacteriota	Rubrobacteria	Rubrobacterales	Rubrobacteriaceae	Rubrobacter
5	ASV_64	1.18251	0	0	0	0	0	0	Bacteria	Actinobacteriota	Thermoleophilia	Gaiellales	Gaiellaceae	Gaiella
5	ASV_81	1.06341	0	0	0	0	0	0	Bacteria	Actinobacteriota	Thermoleophilia	Gaiellales	na	na
5	ASV_250	2.63713	0	0	0	0	0.307365	0	Bacteria	Bacteroidota	Bacteroidia	Chitinophagales	Chitinophagaceae	Segetibacter
5	ASV_469	0.746511	0	0	0.32539	0.70458	0	0	Bacteria	Chloroflexi	TK10	na	na	na
5	ASV_43	1.36744	0	0	0	0	0	0	Bacteria	Firmicutes	Bacilli	Bacillales	Bacillaceae	Geobacillus
5	ASV_56	2.5331	1.80237	0.397749	0.753444	0.754907	0.248256	0.344935	Bacteria	Firmicutes	Bacilli	Bacillales	na	na
5	ASV_441	0.981824	0	0.176953	0	0	0	0	Bacteria	Firmicutes	Bacilli	Lactobacillales	Enterococcaceae	Enterococcus
5	ASV_52	2.78326	0.304255	1.04314	0	0	0.786145	0.402762	Bacteria	Firmicutes	Bacilli	Lactobacillales	Lactobacillaceae	Lactobacillus
5	ASV_359	1.36319	0	0	0	0	0.130039	0	Bacteria	Firmicutes	Bacilli	Lactobacillales	Streptococcaceae	Streptococcus
5	ASV_406	1.22083	0	0	0	0	0	0	Bacteria	Proteobacteria	Alphaproteobacteria	Caulobacterales	Caulobacteraceae	Brevundimonas
5	ASV_61	1.29216	0	0	0.0813475	0	0	0	Bacteria	Proteobacteria	Alphaproteobacteria	Rhizobiales	Beijerinckiaceae	Methylobacterium-Methylorubrum
5	ASV_507	0.641026	0.453992	0	0	0	0	0	Bacteria	Proteobacteria	Alphaproteobacteria	Rhizobiales	Rhizobiaceae	na
5	ASV_238	0.811425	0.440265	0	0	0.100654	0	0.683121	Bacteria	Proteobacteria	Gammaproteobacteria	Burkholderiales	Alcaligenaceae	Paenalcaligenes
5	ASV_66	1.15888	0	0.49505	0	0	0	0	Bacteria	Proteobacteria	Gammaproteobacteria	Burkholderiales	Comamonadaceae	Delftia
5	ASV_112	0.572514	0.382017	0.34607	0.240317	0.100654	0	0.0109613	Bacteria	Proteobacteria	Gammaproteobacteria	Cellvibrionales	Cellvibrionaceae	Cellvibrio
5	ASV_603	1.0324	0	0	0	0	0	0	Bacteria	Proteobacteria	Gammaproteobacteria	Enterobacterales	Enterobacteriaceae	Citrobacter
5	ASV_266	2.74262	0	0	0	0	0	0	Bacteria	Proteobacteria	Gammaproteobacteria	Pseudomonadales	Moraxellaceae	Acinetobacter
5	ASV_490	0.673483	0	0	0	0	0.484691	0	Bacteria	Proteobacteria	Gammaproteobacteria	Pseudomonadales	Moraxellaceae	Acinetobacter
5	ASV_580	1.11977	0	0	0	0	0	0	Bacteria	Proteobacteria	Gammaproteobacteria	Pseudomonadales	Moraxellaceae	Acinetobacter
5	ASV_218	0.819539	0.526507	0	0.129903	0.553598	0.112306	0.00719217	Bacteria	Proteobacteria	Gammaproteobacteria	Pseudomonadales	Pseudomonadaceae	Pseudomonas
5	ASV_77	1.13052	0	0	0	0	0	0	Bacteria	Verrucomicrobiota	Omnitrophia	Omnitrophales	na	na
	sum	37.8114	4.82113	3.77116	2.69128	2.91897	2.38799	2.18105
6	ASV_282	0.413827	0	0	0	1.30851	0	0.881041	Archaea	nanoarchaeota	nanoarchaeia	Woesearchaeales	na	na
6	ASV_1635	0	0	0	0	1.05687	0	0	Bacteria	Acidobacteriota	Blastocatellia	na	na	na
6	ASV_1506	0	0	0	0	1.40916	0	0	Bacteria	Acidobacteriota	Blastocatellia	Pyrinomonadales	Pyrinomonadaceae	RB41
6	ASV_1287	0	0	0	0	2.06341	0	0	Bacteria	Acidobacteriota	Vicinamibacteria	Vicinamibacterales	na	na
6	ASV_1619	0	0	0	0	1.1072	0	0	Bacteria	Acidobacteriota	Vicinamibacteria	Vicinamibacterales	na	na
6	ASV_1452	0	0	0	0	1.56014	0	0	Bacteria	Actinobacteriota	Actinobacteria	Frankiales	Sporichthyaceae	hgcI_clade
6	ASV_262	0.105878	0.0531191	0.506081	0.0806753	0.503271	0.183237	0.0361339	Bacteria	Actinobacteriota	Actinobacteria	Micrococcales	Micrococcaceae	Micrococcus
6	ASV_1028	0	0	0.212164	0	1.96276	0	0	Bacteria	Actinobacteriota	Actinobacteria	Pseudonocardiales	Pseudonocardiaceae	Saccharopolyspora
6	ASV_1573	0	0	0	0	1.20785	0	0	Bacteria	Actinobacteriota	Thermoleophilia	Solirubrobacterales	67-14	na
6	ASV_1618	0	0	0	0	1.1072	0	0	Bacteria	Bacteroidota	Bacteroidia	Sphingobacteriales	Sphingobacteriaceae	Nubsella
6	ASV_1052	0	0	0	0	1.30851	0	0	Bacteria	Bacteroidota	Bacteroidia	Sphingobacteriales	Sphingobacteriaceae	Sphingobacterium
6	ASV_1617	0	0	0	0	1.1072	0	0	Bacteria	Chloroflexi	Anaerolineae	Anaerolineales	Anaerolineaceae	na
6	ASV_1488	0	0	0	0	1.45949	0	0	Bacteria	Cyanobacteria	Vampirivibrionia	Vampirovibrionales	Vampirovibrionaceae	Vampirovibrio
6	ASV_432	0	0	0.0884017	0.0276906	2.16407	0	0	Bacteria	Firmicutes	Bacilli	Bacillales	Bacillaceae	Anoxybacillus
6	ASV_1637	0	0	0	0	1.05687	0	0	Bacteria	Firmicutes	Bacilli	Brevibacillales	Brevibacillaceae	Brevibacillus
6	ASV_1245	0	0	0.106082	0	1.61047	0	0	Bacteria	Firmicutes	Bacilli	Lactobacillales	Aerococcaceae	Facklamia
6	ASV_1091	0	0	0	0	2.91897	0	0	Bacteria	Firmicutes	Bacilli	Lactobacillales	Carnobacteriaceae	Alloiococcus
6	ASV_252	0	0	0	0.581779	1.96276	0.0295543	0.600547	Bacteria	Firmicutes	Bacilli	Lactobacillales	Streptococcaceae	Streptococcus
6	ASV_1475	0	0	0	0	1.50981	0	0	Bacteria	Hydrogenedentes	Hydrogenedentia	Hydrogenedentiales	Hydrogenedensaceae	na
6	ASV_292	0	0	0.117968	0.662747	1.45949	0.366474	0.158939	Bacteria	Patescibacteria	Saccharimonadia	Saccharimonadales	Saccharimonadaceae	TM7x
6	ASV_223	0.868225	0	0	0	2.01309	1.69051	0	Bacteria	Planctomycetota	Planctomycetes	Isosphaerales	Isosphaeraceae	Candidatus Nostocoida
6	ASV_1571	0	0	0	0	1.20785	0	0	Bacteria	Planctomycetota	Planctomycetes	Isosphaerales	Isosphaeraceae	na
6	ASV_1307	0	0	0	0	2.01309	0	0	Bacteria	Planctomycetota	Planctomycetes	Pirellulales	Pirellulaceae	na
6	ASV_1552	0	0	0	0	1.25818	0	0	Bacteria	Proteobacteria	Alphaproteobacteria	Azospirillales	Azospirillaceae	Skermanella
6	ASV_414	0.697825	0	0	0	4.37846	0.13595	0	Bacteria	Proteobacteria	Alphaproteobacteria	Rhodobacterales	Rhodobacteraceae	Paracoccus
6	ASV_597	0	0.161099	0	0	2.81832	0	0	Bacteria	Proteobacteria	Alphaproteobacteria	Rhodobacterales	Rhodobacteraceae	Rhodobacter
6	ASV_415	0.215537	0.0823208	0.0838197	0.0772584	0.35229	0.20688	0.0619987	Bacteria	Proteobacteria	Gammaproteobacteria	Aeromonadales	Aeromonadaceae	Aeromonas
6	ASV_396	0	0	0	0.507661	2.56668	0	0	Bacteria	Proteobacteria	Gammaproteobacteria	Alteromonadales	Alteromonadaceae	Rheinheimera
6	ASV_389	0	0.127183	0	0	2.51636	0	0	Bacteria	Proteobacteria	Gammaproteobacteria	Burkholderiales	Burkholderiaceae	Lautropia
6	ASV_274	0	0.273444	0.688321	0	1.00654	0.20688	0	Bacteria	Proteobacteria	Gammaproteobacteria	Burkholderiales	Comamonadaceae	Acidovorax
6	ASV_1232	0	0	0	0	2.26472	0	0	Bacteria	Proteobacteria	Gammaproteobacteria	Burkholderiales	Nitrosomonadaceae	MND1
6	ASV_1636	0	0	0	0	1.05687	0	0	Bacteria	Proteobacteria	Gammaproteobacteria	Burkholderiales	Nitrosomonadaceae	MND1
6	ASV_115	0.657363	0.00635917	0.371287	0.0669921	4.68042	0.301454	0.313917	Bacteria	Proteobacteria	Gammaproteobacteria	Pseudomonadales	Moraxellaceae	Acinetobacter
6	ASV_157	0.289247	0	0.164535	0	3.22094	0.224613	0	Bacteria	Proteobacteria	Gammaproteobacteria	Pseudomonadales	Moraxellaceae	Acinetobacter
6	ASV_1474	0	0	0	0	1.50981	0	0	Bacteria	Verrucomicrobiota	Verrucomicrobiae	Verrucomicrobiales	Verrucomicrobiaceae	Roseimicrobium
	sum	3.2479	0.703525	2.33866	2.0048	62.7076	3.34555	2.05258
7	ASV_128	0	0	0	0	0	0	3.36066	Archaea	Crenarchaeota	Bathyarchaeia	na	na	na
7	ASV_171	0	0	0	0	0	0	2.52541	Archaea	Crenarchaeota	Bathyarchaeia	na	na	na
7	ASV_302	0	0	0	0	0	0	1.37693	Archaea	Crenarchaeota	Nitrososphaeria	Nitrososphaerales	Nitrososphaeraceae	na
7	ASV_349	0	0	0	0	0	0	1.16971	Archaea	Crenarchaeota	Nitrososphaeria	Nitrososphaerales	Nitrososphaeraceae	na
7	ASV_358	0	0	0	0	0	0	1.0145	Archaea	Crenarchaeota	Nitrososphaeria	Nitrososphaerales	Nitrososphaeraceae	na
7	ASV_69	0	0	0	0	0	0	5.86877	Archaea	Euryarchaeota	Methanobacteria	Methanobacteriales	Methanobacteriaceae	Methanobacterium
7	ASV_331	0	0	0	0	0	0	1.17876	Archaea	Euryarchaeota	Methanobacteria	Methanobacteriales	Methanobacteriaceae	Methanobacterium
7	ASV_138	0	0	0	0	0	0	3.25195	Archaea	Halobacterota	Methanosarcinia	Methanosarciniales	Methanosaetaceae	Methanosaeta
7	ASV_287	0	0	0	0	0	0	1.12917	Bacteria	Actinobacteriota	Actinobacteria	0319-7L14	na	na
7	ASV_233	0.0486855	0	0	0	0	0	1.6137	Bacteria	Actinobacteriota	Actinobacteria	Propionibacteriales	Nocardioidaceae	Nocardioides
7	ASV_229	0	0	0	0.15076	0	0	1.37219	Bacteria	Proteobacteria	Gammaproteobacteria	Burkholderiales	Comamonadaceae	Rhodoferax
7	ASV_288	0.00661676	0.048057	0.00620887	0.0553812	0	0.0177326	0.90981	Bacteria	Proteobacteria	Gammaproteobacteria	Pseudomonadales	Pseudomonadaceae	Pseudomonas
7	ASV_36	0	0	0	0.298443	0.301963	0	11.9223	Bacteria	Verrucomicrobiota	Verrucomicrobiae	Verrucomicrobiales	Rubritaleaceae	Luteolibacter
7	ASV_67	0	0	0	0	0	0	5.70975	Bacteria	Verrucomicrobiota	Verrucomicrobiae	Verrucomicrobiales	Rubritaleaceae	Luteolibacter
7	ASV_400	0	0	0	0	0	0	1.07709	Bacteria	Verrucomicrobiota	Verrucomicrobiae	Verrucomicrobiales	Rubritaleaceae	Luteolibacter
7	ASV_189	0	0	0	0	0	0	2.31526	Bacteria	Verrucomicrobiota	Verrucomicrobiae	Verrucomicrobiales	Verrucomicrobiaceae	na
	sum	0.0553022	0.048057	0.00620887	0.504584	0.301963	0.0177326	45.7959
	indicator species			abundance > 2%
