# Supplementary material for: Clay‐associated microbial communities and their relevance for a nuclear waste repository in the Opalinus Clay rock formation
Source: Microbiologyopen. 2023 Jul 10;12(4):e1370. doi: 10.1002/mbo3.1370 (PMC10333725; doi:10.1002/mbo3.1370)
Supplement: Supplementary file 4 — Data S4. Read counts (>20) and taxonomy of ASVs found in the negative controls including a blank kit extraction, blank PCR, and DNA extracts from N2 gas of the anaerobic chamber used for sample preparation. The table only includes ASVs that were filtered from the sample's ASVs. [file MBO3-12-e1370-s001.xlsx]

## Sheet: Blank Kit
	Negative Extraction Kit
	N3	Kingdom	Phylum	Class	Order	Family	Genus
ASV_ 269	43	Bacteria	Proteobacteria	Gammaproteobacteria	Gammaproteobacteria_Incertae_Sedis	Unknown_Family	Acidibacter
ASV_ 16	39	Bacteria	Proteobacteria	Gammaproteobacteria	Pseudomonadales	Moraxellaceae	Acinetobacter
ASV_ 46	38	Bacteria	Proteobacteria	Gammaproteobacteria	Pseudomonadales	Moraxellaceae	Acinetobacter
ASV_ 869	22	Bacteria	Proteobacteria	Gammaproteobacteria	Pseudomonadales	Moraxellaceae	Acinetobacter
ASV_ 144	43	Bacteria	Proteobacteria	Gammaproteobacteria	Pasteurellales	Pasteurellaceae	Actinobacillus
ASV_ 22	21	Bacteria	Proteobacteria	Gammaproteobacteria	Aeromonadales	Aeromonadaceae	Aeromonas
ASV_ 245	31	Bacteria	Proteobacteria	Alphaproteobacteria	Rhizobiales	Rhizobiaceae	Allorhizobium-Neorhizobium-Pararhizobium-Rhizobium
ASV_ 910	31	Bacteria	Bacteroidota	Bacteroidia	Bacteroidales	Bacteroidaceae	Bacteroides
ASV_ 27	63	Bacteria	Proteobacteria	Alphaproteobacteria	Rhizobiales	Xanthobacteraceae	Bradyrhizobium
ASV_ 9	242	Bacteria	Proteobacteria	Gammaproteobacteria	Enterobacterales	Enterobacteriaceae	Citrobacter
ASV_ 58	25	Bacteria	Bacteroidota	Bacteroidia	Flavobacteriales	Weeksellaceae	Cloacibacterium
ASV_ 681	58	Bacteria	Firmicutes	Clostridia	Clostridiales	Clostridiaceae	Clostridium_sensu_stricto_1
ASV_ 460	52	Bacteria	Actinobacteriota	Actinobacteria	Corynebacteriales	Corynebacteriaceae	Corynebacterium
ASV_ 155	26	Bacteria	Actinobacteriota	Actinobacteria	Corynebacteriales	Corynebacteriaceae	Corynebacterium
ASV_ 31	121	Bacteria	Actinobacteriota	Actinobacteria	Propionibacteriales	Propionibacteriaceae	Cutibacterium
ASV_ 1425	33	Bacteria	Cyanobacteria	Cyanobacteriia	Synechococcales	Cyanobiaceae	Cyanobium_PCC-6307
ASV_ 819	27	Bacteria	Cyanobacteria	Cyanobacteriia	Synechococcales	Cyanobiaceae	Cyanobium_PCC-6307
ASV_ 143	81	Bacteria	Bacteroidota	Bacteroidia	Cytophagales	Cytophagaceae	Cytophaga
ASV_ 582	52	Bacteria	Firmicutes	Desulfitobacteriia	Desulfitobacteriales	Desulfitobacteriaceae	Desulfosporosinus
ASV_ 1601	23	Bacteria	Proteobacteria	Alphaproteobacteria	Rhizobiales	Devosiaceae	Devosia
ASV_ 14	60	Bacteria	Proteobacteria	Gammaproteobacteria	Pseudomonadales	Moraxellaceae	Enhydrobacter
ASV_ 20	89	Bacteria	Proteobacteria	Gammaproteobacteria	Oceanospirillales	Halomonadaceae	Halomonas
ASV_ 127	23	Bacteria	Proteobacteria	Gammaproteobacteria	Enterobacterales	Enterobacteriaceae	Klebsiella
ASV_ 408	35	Bacteria	Proteobacteria	Gammaproteobacteria	Burkholderiales	Oxalobacteraceae	Massilia
ASV_ 300	29	Archaea	Halobacterota	Methanosarcinia	Methanosarciniales	Methanosarcinaceae	Methanosarcina
ASV_ 1117	22	Bacteria	Proteobacteria	Alphaproteobacteria	Rhizobiales	Beijerinckiaceae	Methylobacterium-Methylorubrum
ASV_ 12	138	Bacteria	Actinobacteriota	Actinobacteria	Micrococcales	Micrococcaceae	Micrococcus
ASV_ 18	63	Bacteria	Firmicutes	Bacilli	Mycoplasmatales	Mycoplasmataceae	Mycoplasma
ASV_ 29	35	Bacteria	Firmicutes	Bacilli	Mycoplasmatales	Mycoplasmataceae	Mycoplasma
ASV_ 26	30	Bacteria	Firmicutes	Bacilli	Mycoplasmatales	Mycoplasmataceae	Mycoplasma
ASV_ 162	26	Bacteria	Firmicutes	Bacilli	Mycoplasmatales	Mycoplasmataceae	Mycoplasma
ASV_ 25	24	Bacteria	Firmicutes	Bacilli	Mycoplasmatales	Mycoplasmataceae	Mycoplasma
ASV_ 33	22	Bacteria	Firmicutes	Bacilli	Mycoplasmatales	Mycoplasmataceae	Mycoplasma
ASV_ 30	21	Bacteria	Firmicutes	Bacilli	Mycoplasmatales	Mycoplasmataceae	Mycoplasma
ASV_ 39	115	Bacteria	Proteobacteria	Gammaproteobacteria	Burkholderiales	Neisseriaceae	Neisseria
ASV_ 95	27	Bacteria	Proteobacteria	Alphaproteobacteria	Rhizobiales	Rhizobiaceae	Ochrobactrum
ASV_ 198	30	Bacteria	Proteobacteria	Alphaproteobacteria	Rhodobacterales	Rhodobacteraceae	Paracoccus
ASV_ 37	51	Bacteria	Proteobacteria	Gammaproteobacteria	Pasteurellales	Pasteurellaceae	Pasteurella
ASV_ 1013	28	Bacteria	Bacteroidota	Bacteroidia	Bacteroidales	Prevotellaceae	Prevotella
ASV_ 1561	25	Bacteria	Bacteroidota	Bacteroidia	Bacteroidales	Prevotellaceae	Prevotella
ASV_ 150	40	Bacteria	Proteobacteria	Gammaproteobacteria	Pseudomonadales	Pseudomonadaceae	Pseudomonas
ASV_ 136	20	Bacteria	Proteobacteria	Alphaproteobacteria	Sphingomonadales	Sphingomonadaceae	Qipengyuania
ASV_ 1480	30	Bacteria	Firmicutes	Clostridia	Oscillospirales	Ruminococcaceae	Ruminococcus
ASV_ 45	78	Bacteria	Proteobacteria	Alphaproteobacteria	Sphingomonadales	Sphingomonadaceae	Sphingomonas
ASV_ 276	53	Bacteria	Proteobacteria	Alphaproteobacteria	Sphingomonadales	Sphingomonadaceae	Sphingomonas
ASV_ 10	69	Bacteria	Bacteroidota	Bacteroidia	Cytophagales	Spirosomaceae	Spirosoma
ASV_ 179	23	Bacteria	Firmicutes	Bacilli	Staphylococcales	Staphylococcaceae	Staphylococcus
ASV_ 21	122	Bacteria	Firmicutes	Bacilli	Lactobacillales	Streptococcaceae	Streptococcus
ASV_ 24	47	Bacteria	Firmicutes	Bacilli	Lactobacillales	Streptococcaceae	Streptococcus
ASV_ 129	30	Bacteria	Firmicutes	Bacilli	Lactobacillales	Streptococcaceae	Streptococcus
ASV_ 255	22	Bacteria	Proteobacteria	Gammaproteobacteria	Burkholderiales	Comamonadaceae	Tepidimonas
ASV_ 72	27	Bacteria	Firmicutes	Bacilli	Bacillales	Bacillaceae	NA
ASV_ 1527	27	Bacteria	Bacteroidota	Bacteroidia	Chitinophagales	Chitinophagaceae	NA
ASV_ 601	48	Bacteria	Cyanobacteria	Cyanobacteriia	Cyanobacteriales	Coleofasciculaceae	NA
ASV_ 989	43	Bacteria	Gemmatimonadota	Gemmatimonadetes	Gemmatimonadales	Gemmatimonadaceae	NA
ASV_ 38	39	Bacteria	Proteobacteria	Gammaproteobacteria	Pseudomonadales	Pseudomonadaceae	NA
ASV_ 1377	36	Bacteria	Bacteroidota	Rhodothermia	Rhodothermales	Rhodothermaceae	NA
ASV_ 1460	31	Bacteria	Proteobacteria	Alphaproteobacteria	Rickettsiales	Rickettsiaceae	NA
ASV_ 1481	30	Bacteria	Actinobacteriota	Thermoleophilia	Gaiellales	NA	NA
ASV_ 1626	22	Bacteria	Actinobacteriota	Thermoleophilia	Gaiellales	NA	NA
ASV_ 322	23	Bacteria	Actinobacteriota	Acidimicrobiia	Microtrichales	NA	NA
ASV_ 442	53	Bacteria	Myxococcota	Polyangia	mle1-27	NA	NA
ASV_ 920	75	Bacteria	Acidobacteriota	Vicinamibacteria	Vicinamibacterales	NA	NA
ASV_ 1423	31	Archaea	Crenarchaeota	Bathyarchaeia	NA	NA	NA

## Sheet: N2 outlfow
	Gas Glovebox
	N2	Kingdom	Phylum	Class	Order	Family	Genus
ASV_ 228	35	Bacteria	Proteobacteria	Gammaproteobacteria	Burkholderiales	Comamonadaceae	Acidovorax
ASV_ 16	158	Bacteria	Proteobacteria	Gammaproteobacteria	Pseudomonadales	Moraxellaceae	Acinetobacter
ASV_ 838	82	Bacteria	Proteobacteria	Gammaproteobacteria	Pseudomonadales	Moraxellaceae	Acinetobacter
ASV_ 872	64	Bacteria	Proteobacteria	Gammaproteobacteria	Pseudomonadales	Moraxellaceae	Acinetobacter
ASV_ 145	32	Bacteria	Proteobacteria	Gammaproteobacteria	Pseudomonadales	Moraxellaceae	Acinetobacter
ASV_ 139	81	Bacteria	Firmicutes	Bacilli	Lactobacillales	Aerococcaceae	Aerococcus
ASV_ 22	116	Bacteria	Proteobacteria	Gammaproteobacteria	Aeromonadales	Aeromonadaceae	Aeromonas
ASV_ 946	39	Bacteria	Bacteroidota	Bacteroidia	Cytophagales	Cyclobacteriaceae	Algoriphagus
ASV_ 126	49	Bacteria	Firmicutes	Bacilli	Staphylococcales	Staphylococcaceae	Aliicoccus
ASV_ 28	66	Bacteria	Proteobacteria	Gammaproteobacteria	Burkholderiales	Rhodocyclaceae	Azoarcus
ASV_ 299	84	Bacteria	Proteobacteria	Alphaproteobacteria	Azospirillales	Azospirillaceae	Azospirillum
ASV_ 1224	46	Bacteria	Bdellovibrionota	Bdellovibrionia	Bdellovibrionales	Bdellovibrionaceae	Bdellovibrio
ASV_ 27	49	Bacteria	Proteobacteria	Alphaproteobacteria	Rhizobiales	Xanthobacteraceae	Bradyrhizobium
ASV_ 1118	44	Bacteria	Proteobacteria	Alphaproteobacteria	Rhizobiales	Xanthobacteraceae	Bradyrhizobium
ASV_ 60	295	Bacteria	Firmicutes	Bacilli	Lactobacillales	Listeriaceae	Brochothrix
ASV_ 192	167	Bacteria	Verrucomicrobiota	Verrucomicrobiae	Chthoniobacterales	Chthoniobacteraceae	Candidatus_Udaeobacter
ASV_ 146	40	Bacteria	Verrucomicrobiota	Verrucomicrobiae	Chthoniobacterales	Chthoniobacteraceae	Candidatus_Udaeobacter
ASV_ 158	32	Bacteria	Bacteroidota	Bacteroidia	Flavobacteriales	Weeksellaceae	Chryseobacterium
ASV_ 450	104	Bacteria	Bacteroidota	Bacteroidia	Cytophagales	Microscillaceae	Chryseolinea
ASV_ 9	372	Bacteria	Proteobacteria	Gammaproteobacteria	Enterobacterales	Enterobacteriaceae	Citrobacter
ASV_ 94	21	Bacteria	Proteobacteria	Gammaproteobacteria	Enterobacterales	Enterobacteriaceae	Citrobacter
ASV_ 681	53	Bacteria	Firmicutes	Clostridia	Clostridiales	Clostridiaceae	Clostridium_sensu_stricto_1
ASV_ 1580	24	Bacteria	Actinobacteriota	Thermoleophilia	Solirubrobacterales	Solirubrobacteraceae	Conexibacter
ASV_ 71	87	Bacteria	Actinobacteriota	Actinobacteria	Corynebacteriales	Corynebacteriaceae	Corynebacterium
ASV_ 852	82	Bacteria	Actinobacteriota	Actinobacteria	Corynebacteriales	Corynebacteriaceae	Corynebacterium
ASV_ 538	63	Bacteria	Actinobacteriota	Actinobacteria	Corynebacteriales	Corynebacteriaceae	Corynebacterium
ASV_ 234	60	Bacteria	Actinobacteriota	Actinobacteria	Corynebacteriales	Corynebacteriaceae	Corynebacterium
ASV_ 750	51	Bacteria	Actinobacteriota	Actinobacteria	Corynebacteriales	Corynebacteriaceae	Corynebacterium
ASV_ 142	44	Bacteria	Actinobacteriota	Actinobacteria	Corynebacteriales	Corynebacteriaceae	Corynebacterium
ASV_ 190	36	Bacteria	Actinobacteriota	Actinobacteria	Corynebacteriales	Corynebacteriaceae	Corynebacterium
ASV_ 176	28	Bacteria	Actinobacteriota	Actinobacteria	Corynebacteriales	Corynebacteriaceae	Corynebacterium
ASV_ 328	23	Bacteria	Actinobacteriota	Actinobacteria	Corynebacteriales	Corynebacteriaceae	Corynebacterium
ASV_ 495	23	Bacteria	Actinobacteriota	Actinobacteria	Corynebacteriales	Corynebacteriaceae	Corynebacterium
ASV_ 31	118	Bacteria	Actinobacteriota	Actinobacteria	Propionibacteriales	Propionibacteriaceae	Cutibacterium
ASV_ 1007	65	Bacteria	Cyanobacteria	Cyanobacteriia	Synechococcales	Cyanobiaceae	Cyanobium_PCC-6307
ASV_ 1092	58	Bacteria	Cyanobacteria	Cyanobacteriia	Synechococcales	Cyanobiaceae	Cyanobium_PCC-6307
ASV_ 1127	53	Bacteria	Cyanobacteria	Cyanobacteriia	Synechococcales	Cyanobiaceae	Cyanobium_PCC-6307
ASV_ 1251	44	Bacteria	Cyanobacteria	Cyanobacteriia	Synechococcales	Cyanobiaceae	Cyanobium_PCC-6307
ASV_ 49	93	Bacteria	Deinococcota	Deinococci	Deinococcales	Deinococcaceae	Deinococcus
ASV_ 53	22	Bacteria	Proteobacteria	Gammaproteobacteria	Burkholderiales	Comamonadaceae	Delftia
ASV_ 424	36	Bacteria	Proteobacteria	Alphaproteobacteria	Rhizobiales	Devosiaceae	Devosia
ASV_ 14	1232	Bacteria	Proteobacteria	Gammaproteobacteria	Pseudomonadales	Moraxellaceae	Enhydrobacter
ASV_ 672	25	Bacteria	Proteobacteria	Gammaproteobacteria	Pseudomonadales	Moraxellaceae	Enhydrobacter
ASV_ 48	152	Bacteria	Firmicutes	Bacilli	Lactobacillales	Enterococcaceae	Enterococcus
ASV_ 955	71	Bacteria	Proteobacteria	Gammaproteobacteria	Enterobacterales	Enterobacteriaceae	Escherichia/Shigella
ASV_ 199	99	Bacteria	Bacteroidota	Bacteroidia	Chitinophagales	Chitinophagaceae	Flavisolibacter
ASV_ 1249	44	Bacteria	Bacteroidota	Bacteroidia	Flavobacteriales	Flavobacteriaceae	Flavobacterium
ASV_ 348	47	Bacteria	Actinobacteriota	Thermoleophilia	Gaiellales	Gaiellaceae	Gaiella
ASV_ 1057	61	Bacteria	Cyanobacteria	Cyanobacteriia	Cyanobacteriales	Gloeocapsaceae	Gleocapsa
ASV_ 193	45	Bacteria	Proteobacteria	Gammaproteobacteria	Burkholderiales	Nitrosomonadaceae	GOUTA6
ASV_ 425	41	Bacteria	Proteobacteria	Gammaproteobacteria	Burkholderiales	Nitrosomonadaceae	GOUTA6
ASV_ 626	126	Bacteria	Myxococcota	Polyangia	Haliangiales	Haliangiaceae	Haliangium
ASV_ 20	93	Bacteria	Proteobacteria	Gammaproteobacteria	Oceanospirillales	Halomonadaceae	Halomonas
ASV_ 178	51	Bacteria	Proteobacteria	Gammaproteobacteria	Burkholderiales	Comamonadaceae	Hydrogenophaga
ASV_ 1625	22	Bacteria	Firmicutes	Bacilli	Lactobacillales	Lactobacillaceae	Lactobacillus
ASV_ 90	43	Bacteria	Actinobacteriota	Actinobacteria	Corynebacteriales	Corynebacteriaceae	Lawsonella
ASV_ 1424	33	Bacteria	Cyanobacteria	Cyanobacteriia	Leptolyngbyales	Leptolyngbyaceae	Leptolyngbya_Es-Yyy1000
ASV_ 196	93	Bacteria	Proteobacteria	Gammaproteobacteria	Burkholderiales	Oxalobacteraceae	Massilia
ASV_ 408	35	Bacteria	Proteobacteria	Gammaproteobacteria	Burkholderiales	Oxalobacteraceae	Massilia
ASV_ 1431	21	Bacteria	Proteobacteria	Gammaproteobacteria	Burkholderiales	Oxalobacteraceae	Massilia
ASV_ 1538	26	Bacteria	Proteobacteria	Gammaproteobacteria	Burkholderiales	Comamonadaceae	Methylibium
ASV_ 1600	23	Bacteria	Proteobacteria	Gammaproteobacteria	Burkholderiales	Methylophilaceae	Methylotenera
ASV_ 12	472	Bacteria	Actinobacteriota	Actinobacteria	Micrococcales	Micrococcaceae	Micrococcus
ASV_ 917	74	Bacteria	Proteobacteria	Gammaproteobacteria	Burkholderiales	Nitrosomonadaceae	MND1
ASV_ 237	35	Bacteria	Firmicutes	Clostridia	Peptostreptococcales-Tissierellales	Anaerovoracaceae	Mogibacterium
ASV_ 383	77	Bacteria	Actinobacteriota	Actinobacteria	Corynebacteriales	Mycobacteriaceae	Mycobacterium
ASV_ 419	55	Bacteria	Actinobacteriota	Actinobacteria	Corynebacteriales	Mycobacteriaceae	Mycobacterium
ASV_ 1222	43	Bacteria	Actinobacteriota	Actinobacteria	Corynebacteriales	Mycobacteriaceae	Mycobacterium
ASV_ 505	27	Bacteria	Actinobacteriota	Actinobacteria	Corynebacteriales	Mycobacteriaceae	Mycobacterium
ASV_ 18	445	Bacteria	Firmicutes	Bacilli	Mycoplasmatales	Mycoplasmataceae	Mycoplasma
ASV_ 30	115	Bacteria	Firmicutes	Bacilli	Mycoplasmatales	Mycoplasmataceae	Mycoplasma
ASV_ 25	109	Bacteria	Firmicutes	Bacilli	Mycoplasmatales	Mycoplasmataceae	Mycoplasma
ASV_ 26	86	Bacteria	Firmicutes	Bacilli	Mycoplasmatales	Mycoplasmataceae	Mycoplasma
ASV_ 33	86	Bacteria	Firmicutes	Bacilli	Mycoplasmatales	Mycoplasmataceae	Mycoplasma
ASV_ 76	81	Bacteria	Firmicutes	Bacilli	Mycoplasmatales	Mycoplasmataceae	Mycoplasma
ASV_ 29	63	Bacteria	Firmicutes	Bacilli	Mycoplasmatales	Mycoplasmataceae	Mycoplasma
ASV_ 800	42	Bacteria	Firmicutes	Bacilli	Mycoplasmatales	Mycoplasmataceae	Mycoplasma
ASV_ 439	57	Bacteria	Actinobacteriota	Actinobacteria	Propionibacteriales	Nocardioidaceae	Nocardioides
ASV_ 542	148	Bacteria	Firmicutes	Bacilli	Bacillales	Bacillaceae	Ornithinibacillus
ASV_ 79	33	Bacteria	Proteobacteria	Alphaproteobacteria	Rhizobiales	Stappiaceae	Pannonibacter
ASV_ 166	36	Bacteria	Proteobacteria	Alphaproteobacteria	Rhodobacterales	Rhodobacteraceae	Paracoccus
ASV_ 91	21	Bacteria	Proteobacteria	Alphaproteobacteria	Rhodobacterales	Rhodobacteraceae	Paracoccus
ASV_ 37	48	Bacteria	Proteobacteria	Gammaproteobacteria	Pasteurellales	Pasteurellaceae	Pasteurella
ASV_ 173	54	Bacteria	Proteobacteria	Gammaproteobacteria	Burkholderiales	Comamonadaceae	Paucibacter
ASV_ 863	39	Bacteria	Bacteroidota	Bacteroidia	Sphingobacteriales	Sphingobacteriaceae	Pedobacter
ASV_ 230	96	Bacteria	Verrucomicrobiota	Verrucomicrobiae	Pedosphaerales	Pedosphaeraceae	Pedosphaera
ASV_ 289	27	Bacteria	Firmicutes	Clostridia	Peptostreptococcales-Tissierellales	Peptostreptococcales-Tissierellales_fa	Peptoniphilus
ASV_ 106	35	Bacteria	Bacteroidota	Bacteroidia	Bacteroidales	Prevotellaceae	Prevotellaceae_UCG-003
ASV_ 1459	31	Bacteria	Bacteroidota	Bacteroidia	Bacteroidales	Prevotellaceae	Prevotellaceae_UCG-004
ASV_ 265	65	Bacteria	Proteobacteria	Gammaproteobacteria	Xanthomonadales	Xanthomonadaceae	Pseudoxanthomonas
ASV_ 44	53	Bacteria	Proteobacteria	Gammaproteobacteria	Pseudomonadales	Moraxellaceae	Psychrobacter
ASV_ 136	28	Bacteria	Proteobacteria	Alphaproteobacteria	Sphingomonadales	Sphingomonadaceae	Qipengyuania
ASV_ 1113	56	Bacteria	Acidobacteriota	Blastocatellia	Pyrinomonadales	Pyrinomonadaceae	RB41
ASV_ 156	24	Bacteria	Proteobacteria	Alphaproteobacteria	Rhizobiales	Xanthobacteraceae	Rhodopseudomonas
ASV_ 1239	43	Bacteria	Proteobacteria	Alphaproteobacteria	Acetobacterales	Acetobacteraceae	Roseomonas
ASV_ 40	148	Bacteria	Chloroflexi	Dehalococcoidia	GIF9	AB-539-J10	SCGC-AB-539-J10
ASV_ 1022	64	Bacteria	Bacteroidota	Bacteroidia	Chitinophagales	Chitinophagaceae	Segetibacter
ASV_ 273	70	Bacteria	Bacteroidota	Bacteroidia	Sphingobacteriales	Sphingobacteriaceae	Sphingobacterium
ASV_ 1058	59	Bacteria	Proteobacteria	Alphaproteobacteria	Sphingomonadales	Sphingomonadaceae	Sphingobium
ASV_ 703	20	Bacteria	Proteobacteria	Alphaproteobacteria	Sphingomonadales	Sphingomonadaceae	Sphingobium
ASV_ 524	48	Bacteria	Proteobacteria	Alphaproteobacteria	Sphingomonadales	Sphingomonadaceae	Sphingomonas
ASV_ 10	833	Bacteria	Bacteroidota	Bacteroidia	Cytophagales	Spirosomaceae	Spirosoma
ASV_ 932	72	Bacteria	Bacteroidota	Bacteroidia	Cytophagales	Spirosomaceae	Spirosoma
ASV_ 107	41	Bacteria	Bacteroidota	Bacteroidia	Cytophagales	Spirosomaceae	Spirosoma
ASV_ 367	241	Bacteria	Firmicutes	Bacilli	Bacillales	Planococcaceae	Sporosarcina
ASV_ 242	28	Bacteria	Firmicutes	Bacilli	Staphylococcales	Staphylococcaceae	Staphylococcus
ASV_ 129	31	Bacteria	Firmicutes	Bacilli	Lactobacillales	Streptococcaceae	Streptococcus
ASV_ 147	134	Bacteria	Proteobacteria	Gammaproteobacteria	Aeromonadales	Succinivibrionaceae	Succinivibrionaceae_UCG-001
ASV_ 412	104	Bacteria	Firmicutes	Bacilli	Lactobacillales	Carnobacteriaceae	Trichococcus
ASV_ 701	45	Bacteria	Firmicutes	Clostridia	Lachnospirales	Lachnospiraceae	Tuzzerella
ASV_ 130	83	Bacteria	Proteobacteria	Gammaproteobacteria	Vibrionales	Vibrionaceae	Vibrio
ASV_ 1559	25	Bacteria	Proteobacteria	Alphaproteobacteria	Rhizobiales	Xanthobacteraceae	Xanthobacter
ASV_ 1330	39	Bacteria	Gemmatimonadota	Longimicrobia	Longimicrobiales	Longimicrobiaceae	YC-ZSS-LKJ147
ASV_ 806	29	Bacteria	Proteobacteria	Alphaproteobacteria	Acetobacterales	Acetobacteraceae	NA
ASV_ 1667	20	Bacteria	Chloroflexi	Chloroflexia	Thermomicrobiales	AKYG1722	NA
ASV_ 370	47	Bacteria	Firmicutes	Bacilli	Bacillales	Bacillaceae	NA
ASV_ 402	20	Bacteria	Firmicutes	Bacilli	Bacillales	Bacillaceae	NA
ASV_ 376	37	Bacteria	Proteobacteria	Gammaproteobacteria	Enterobacterales	Enterobacteriaceae	NA
ASV_ 303	20	Bacteria	Gemmatimonadota	Gemmatimonadetes	Gemmatimonadales	Gemmatimonadaceae	NA
ASV_ 1207	23	Bacteria	Chloroflexi	Chloroflexia	Thermomicrobiales	JG30-KF-CM45	NA
ASV_ 795	72	Bacteria	Gemmatimonadota	Longimicrobia	Longimicrobiales	Longimicrobiaceae	NA
ASV_ 1250	44	Bacteria	Gemmatimonadota	Longimicrobia	Longimicrobiales	Longimicrobiaceae	NA
ASV_ 366	32	Bacteria	Gemmatimonadota	Longimicrobia	Longimicrobiales	Longimicrobiaceae	NA
ASV_ 42	55	Bacteria	Proteobacteria	Gammaproteobacteria	Burkholderiales	Neisseriaceae	NA
ASV_ 1582	24	Bacteria	Proteobacteria	Gammaproteobacteria	Burkholderiales	Neisseriaceae	NA
ASV_ 1212	47	Bacteria	Bacteroidota	Bacteroidia	Bacteroidales	p-2534-18B5_gut_group	NA
ASV_ 118	40	Bacteria	Planctomycetota	Planctomycetes	Pirellulales	Pirellulaceae	NA
ASV_ 38	81	Bacteria	Proteobacteria	Gammaproteobacteria	Pseudomonadales	Pseudomonadaceae	NA
ASV_ 1560	25	Bacteria	Proteobacteria	Alphaproteobacteria	Rhodobacterales	Rhodobacteraceae	NA
ASV_ 17	609	Bacteria	Bacteroidota	Bacteroidia	Bacteroidales	SB-5	NA
ASV_ 1583	24	Bacteria	Firmicutes	Clostridia	Oscillospirales	UCG-010	NA
ASV_ 393	81	Bacteria	Proteobacteria	Gammaproteobacteria	Xanthomonadales	Xanthomonadaceae	NA
ASV_ 489	96	Bacteria	Acidobacteriota	Vicinamibacteria	Subgroup_17	NA	NA
ASV_ 191	94	Bacteria	Actinobacteriota	Acidimicrobiia	NA	NA	NA
ASV_ 799	93	Bacteria	Acidobacteriota	Aminicenantia	Aminicenantales	NA	NA
ASV_ 407	30	Bacteria	Bacteroidota	Bacteroidia	Bacteroidales	NA	NA
ASV_ 168	54	Bacteria	Actinobacteriota	Thermoleophilia	Gaiellales	NA	NA
ASV_ 1141	53	Bacteria	Actinobacteriota	Thermoleophilia	Gaiellales	NA	NA
ASV_ 1414	32	Bacteria	Actinobacteriota	Thermoleophilia	Gaiellales	NA	NA
ASV_ 322	28	Bacteria	Actinobacteriota	Acidimicrobiia	Microtrichales	NA	NA
ASV_ 1453	27	Bacteria	Myxococcota	Polyangia	mle1-27	NA	NA
ASV_ 1581	24	Bacteria	Actinobacteriota	Thermoleophilia	Solirubrobacterales	NA	NA
ASV_ 257	30	Bacteria	Acidobacteriota	Acidobacteriae	Subgroup_2	NA	NA
ASV_ 379	86	Bacteria	Chloroflexi	Gitt-GS-136	NA	NA	NA
ASV_ 1315	40	Archaea	Thermoplasmatota	Thermoplasmata	NA	NA	NA
ASV_ 207	28	Bacteria	Patescibacteria	Parcubacteria	NA	NA	NA
ASV_ 1624	22	Bacteria	Patescibacteria	Parcubacteria	NA	NA	NA

## Sheet: N2 inflow
	Nitrogengas
	N1	Kingdom	Phylum	Class	Order	Family	Genus
ASV_ 16	182	Bacteria	Proteobacteria	Gammaproteobacteria	Pseudomonadales	Moraxellaceae	Acinetobacter
ASV_ 729	101	Bacteria	Proteobacteria	Gammaproteobacteria	Pseudomonadales	Moraxellaceae	Acinetobacter
ASV_ 154	64	Bacteria	Proteobacteria	Gammaproteobacteria	Pseudomonadales	Moraxellaceae	Acinetobacter
ASV_ 54	49	Bacteria	Proteobacteria	Gammaproteobacteria	Pseudomonadales	Moraxellaceae	Acinetobacter
ASV_ 145	40	Bacteria	Proteobacteria	Gammaproteobacteria	Pseudomonadales	Moraxellaceae	Acinetobacter
ASV_ 1032	30	Bacteria	Actinobacteriota	Actinobacteria	Propionibacteriales	Nocardioidaceae	Aeromicrobium
ASV_ 22	152	Bacteria	Proteobacteria	Gammaproteobacteria	Aeromonadales	Aeromonadaceae	Aeromonas
ASV_ 500	163	Bacteria	Proteobacteria	Alphaproteobacteria	Rhizobiales	Rhizobiaceae	Allorhizobium-Neorhizobium-Pararhizobium-Rhizobium
ASV_ 251	35	Bacteria	Actinobacteriota	Actinobacteria	Streptomycetales	Streptomycetaceae	Allostreptomyces
ASV_ 28	79	Bacteria	Proteobacteria	Gammaproteobacteria	Burkholderiales	Rhodocyclaceae	Azoarcus
ASV_ 786	21	Bacteria	Bacteroidota	Bacteroidia	Bacteroidales	Bacteroidaceae	Bacteroides
ASV_ 27	45	Bacteria	Proteobacteria	Alphaproteobacteria	Rhizobiales	Xanthobacteraceae	Bradyrhizobium
ASV_ 1526	27	Bacteria	Planctomycetota	Planctomycetes	Pirellulales	Pirellulaceae	Candidatus_Anammoximicrobium
ASV_ 1140	53	Bacteria	Verrucomicrobiota	Verrucomicrobiae	Chthoniobacterales	Chthoniobacteraceae	Candidatus_Udaeobacter
ASV_ 1314	40	Bacteria	Proteobacteria	Gammaproteobacteria	Cellvibrionales	Cellvibrionaceae	Cellvibrio
ASV_ 9	316	Bacteria	Proteobacteria	Gammaproteobacteria	Enterobacterales	Enterobacteriaceae	Citrobacter
ASV_ 94	20	Bacteria	Proteobacteria	Gammaproteobacteria	Enterobacterales	Enterobacteriaceae	Citrobacter
ASV_ 117	57	Bacteria	Actinobacteriota	Actinobacteria	Corynebacteriales	Corynebacteriaceae	Corynebacterium
ASV_ 86	44	Bacteria	Actinobacteriota	Actinobacteria	Corynebacteriales	Corynebacteriaceae	Corynebacterium
ASV_ 71	23	Bacteria	Actinobacteriota	Actinobacteria	Corynebacteriales	Corynebacteriaceae	Corynebacterium
ASV_ 31	71	Bacteria	Actinobacteriota	Actinobacteria	Propionibacteriales	Propionibacteriaceae	Cutibacterium
ASV_ 53	33	Bacteria	Proteobacteria	Gammaproteobacteria	Burkholderiales	Comamonadaceae	Delftia
ASV_ 539	123	Bacteria	Proteobacteria	Alphaproteobacteria	Rhizobiales	Devosiaceae	Devosia
ASV_ 847	63	Bacteria	Proteobacteria	Alphaproteobacteria	Sphingomonadales	Sphingomonadaceae	Ellin6055
ASV_ 14	441	Bacteria	Proteobacteria	Gammaproteobacteria	Pseudomonadales	Moraxellaceae	Enhydrobacter
ASV_ 1185	33	Bacteria	Firmicutes	Clostridia	Clostridia_or	Hungateiclostridiaceae	Fastidiosipila
ASV_ 1536	26	Bacteria	Bacteroidota	Bacteroidia	Flavobacteriales	Flavobacteriaceae	Flavobacterium
ASV_ 133	34	Bacteria	Chloroflexi	Ktedonobacteria	Ktedonobacterales	Ktedonobacteraceae	G12-WMSP1
ASV_ 20	50	Bacteria	Proteobacteria	Gammaproteobacteria	Oceanospirillales	Halomonadaceae	Halomonas
ASV_ 1557	25	Bacteria	Actinobacteriota	Acidimicrobiia	Microtrichales	Iamiaceae	Iamia
ASV_ 169	62	Bacteria	Actinobacteriota	Actinobacteria	Micrococcales	Micrococcaceae	Kocuria
ASV_ 589	23	Bacteria	Actinobacteriota	Actinobacteria	Micrococcales	Micrococcaceae	Kocuria
ASV_ 741	42	Bacteria	Firmicutes	Bacilli	Lactobacillales	Lactobacillaceae	Lactobacillus
ASV_ 1356	37	Bacteria	Verrucomicrobiota	Verrucomicrobiae	Opitutales	Opitutaceae	Lacunisphaera
ASV_ 1210	44	Bacteria	Cyanobacteria	Cyanobacteriia	Leptolyngbyales	Leptolyngbyaceae	Leptolyngbya_Es-Yyy1000
ASV_ 1266	43	Bacteria	Proteobacteria	Gammaproteobacteria	Burkholderiales	Burkholderiaceae	Limnobacter
ASV_ 224	36	Bacteria	Proteobacteria	Gammaproteobacteria	Burkholderiales	Comamonadaceae	Limnohabitans
ASV_ 457	67	Bacteria	Proteobacteria	Gammaproteobacteria	Xanthomonadales	Xanthomonadaceae	Lysobacter
ASV_ 196	287	Bacteria	Proteobacteria	Gammaproteobacteria	Burkholderiales	Oxalobacteraceae	Massilia
ASV_ 12	306	Bacteria	Actinobacteriota	Actinobacteria	Micrococcales	Micrococcaceae	Micrococcus
ASV_ 18	319	Bacteria	Firmicutes	Bacilli	Mycoplasmatales	Mycoplasmataceae	Mycoplasma
ASV_ 25	89	Bacteria	Firmicutes	Bacilli	Mycoplasmatales	Mycoplasmataceae	Mycoplasma
ASV_ 29	62	Bacteria	Firmicutes	Bacilli	Mycoplasmatales	Mycoplasmataceae	Mycoplasma
ASV_ 141	57	Bacteria	Firmicutes	Bacilli	Mycoplasmatales	Mycoplasmataceae	Mycoplasma
ASV_ 306	55	Bacteria	Firmicutes	Bacilli	Mycoplasmatales	Mycoplasmataceae	Mycoplasma
ASV_ 26	54	Bacteria	Firmicutes	Bacilli	Mycoplasmatales	Mycoplasmataceae	Mycoplasma
ASV_ 30	48	Bacteria	Firmicutes	Bacilli	Mycoplasmatales	Mycoplasmataceae	Mycoplasma
ASV_ 33	35	Bacteria	Firmicutes	Bacilli	Mycoplasmatales	Mycoplasmataceae	Mycoplasma
ASV_ 225	29	Bacteria	Firmicutes	Bacilli	Mycoplasmatales	Mycoplasmataceae	Mycoplasma
ASV_ 76	20	Bacteria	Firmicutes	Bacilli	Mycoplasmatales	Mycoplasmataceae	Mycoplasma
ASV_ 550	21	Bacteria	Proteobacteria	Gammaproteobacteria	Oceanospirillales	Nitrincolaceae	Nitrincola
ASV_ 1235	45	Bacteria	Actinobacteriota	Actinobacteria	Propionibacteriales	Nocardioidaceae	Nocardioides
ASV_ 91	55	Bacteria	Proteobacteria	Alphaproteobacteria	Rhodobacterales	Rhodobacteraceae	Paracoccus
ASV_ 198	49	Bacteria	Proteobacteria	Alphaproteobacteria	Rhodobacterales	Rhodobacteraceae	Paracoccus
ASV_ 871	81	Bacteria	Proteobacteria	Alphaproteobacteria	Caulobacterales	Caulobacteraceae	Phenylobacterium
ASV_ 1197	46	Bacteria	Proteobacteria	Alphaproteobacteria	Rhizobiales	Rhizobiaceae	Phyllobacterium
ASV_ 963	70	Bacteria	Cyanobacteria	Cyanobacteriia	Cyanobacteriales	Phormidiaceae	Planktothrix_NIVA-CYA_15
ASV_ 92	84	Bacteria	Firmicutes	Bacilli	Bacillales	Planococcaceae	Planococcus
ASV_ 395	96	Bacteria	Bacteroidota	Bacteroidia	Bacteroidales	Prevotellaceae	Prevotella
ASV_ 74	43	Bacteria	Bacteroidota	Bacteroidia	Bacteroidales	Prevotellaceae	Prevotella
ASV_ 140	43	Bacteria	Bacteroidota	Bacteroidia	Bacteroidales	Prevotellaceae	Prevotella
ASV_ 99	32	Bacteria	Actinobacteriota	Actinobacteria	Micrococcales	Micrococcaceae	Pseudarthrobacter
ASV_ 438	73	Bacteria	Proteobacteria	Gammaproteobacteria	Alteromonadales	Pseudoalteromonadaceae	Pseudoalteromonas
ASV_ 293	292	Bacteria	Proteobacteria	Gammaproteobacteria	Pseudomonadales	Pseudomonadaceae	Pseudomonas
ASV_ 1373	35	Bacteria	Proteobacteria	Gammaproteobacteria	Pseudomonadales	Pseudomonadaceae	Pseudomonas
ASV_ 781	29	Bacteria	Proteobacteria	Gammaproteobacteria	Pseudomonadales	Pseudomonadaceae	Pseudomonas
ASV_ 1572	21	Bacteria	Proteobacteria	Gammaproteobacteria	Pseudomonadales	Pseudomonadaceae	Pseudomonas
ASV_ 212	24	Bacteria	Acidobacteriota	Blastocatellia	Pyrinomonadales	Pyrinomonadaceae	RB41
ASV_ 40	115	Bacteria	Chloroflexi	Dehalococcoidia	GIF9	AB-539-J10	SCGC-AB-539-J10
ASV_ 995	67	Bacteria	Actinobacteriota	Thermoleophilia	Solirubrobacterales	Solirubrobacteraceae	Solirubrobacter
ASV_ 1103	57	Bacteria	Proteobacteria	Alphaproteobacteria	Sphingomonadales	Sphingomonadaceae	Sphingomonas
ASV_ 276	52	Bacteria	Proteobacteria	Alphaproteobacteria	Sphingomonadales	Sphingomonadaceae	Sphingomonas
ASV_ 1403	34	Bacteria	Proteobacteria	Alphaproteobacteria	Sphingomonadales	Sphingomonadaceae	Sphingomonas
ASV_ 1063	55	Bacteria	Proteobacteria	Alphaproteobacteria	Sphingomonadales	Sphingomonadaceae	Sphingopyxis
ASV_ 1647	21	Bacteria	Bacteroidota	Bacteroidia	Cytophagales	Spirosomaceae	Spirosoma
ASV_ 242	20	Bacteria	Firmicutes	Bacilli	Staphylococcales	Staphylococcaceae	Staphylococcus
ASV_ 24	134	Bacteria	Firmicutes	Bacilli	Lactobacillales	Streptococcaceae	Streptococcus
ASV_ 21	46	Bacteria	Firmicutes	Bacilli	Lactobacillales	Streptococcaceae	Streptococcus
ASV_ 255	23	Bacteria	Proteobacteria	Gammaproteobacteria	Burkholderiales	Comamonadaceae	Tepidimonas
ASV_ 1323	38	Bacteria	Spirochaetota	Spirochaetia	Spirochaetales	Spirochaetaceae	Treponema
ASV_ 412	31	Bacteria	Firmicutes	Bacilli	Lactobacillales	Carnobacteriaceae	Trichococcus
ASV_ 912	24	Bacteria	Firmicutes	Clostridia	Lachnospirales	Lachnospiraceae	Tuzzerella
ASV_ 978	23	Bacteria	Gemmatimonadota	Longimicrobia	Longimicrobiales	Longimicrobiaceae	YC-ZSS-LKJ147
ASV_ 1511	28	Bacteria	Actinobacteriota	Thermoleophilia	Solirubrobacterales	67-14	NA
ASV_ 1599	23	Bacteria	Actinobacteriota	Thermoleophilia	Solirubrobacterales	67-14	NA
ASV_ 1021	64	Bacteria	Proteobacteria	Alphaproteobacteria	Rhizobiales	A0839	NA
ASV_ 72	26	Bacteria	Firmicutes	Bacilli	Bacillales	Bacillaceae	NA
ASV_ 1478	27	Bacteria	Bacteroidota	Bacteroidia	Chitinophagales	Chitinophagaceae	NA
ASV_ 601	51	Bacteria	Cyanobacteria	Cyanobacteriia	Cyanobacteriales	Coleofasciculaceae	NA
ASV_ 1422	33	Bacteria	Cyanobacteria	Cyanobacteriia	Cyanobacteriales	Coleofasciculaceae	NA
ASV_ 120	67	Bacteria	Actinobacteriota	Actinobacteria	Micrococcales	Dermacoccaceae	NA
ASV_ 705	108	Bacteria	Bacteroidota	Bacteroidia	Sphingobacteriales	env.OPS_17	NA
ASV_ 1512	28	Bacteria	Chloroflexi	Chloroflexia	Thermomicrobiales	JG30-KF-CM45	NA
ASV_ 42	33	Bacteria	Proteobacteria	Gammaproteobacteria	Burkholderiales	Neisseriaceae	NA
ASV_ 68	68	Bacteria	Cyanobacteria	Cyanobacteriia	Cyanobacteriales	Phormidiaceae	NA
ASV_ 38	77	Bacteria	Proteobacteria	Gammaproteobacteria	Pseudomonadales	Pseudomonadaceae	NA
ASV_ 1273	39	Bacteria	Proteobacteria	Alphaproteobacteria	Rhodobacterales	Rhodobacteraceae	NA
ASV_ 515	25	Bacteria	Bdellovibrionota	Oligoflexia	0319-6G20	NA	NA
ASV_ 1646	21	Bacteria	Cyanobacteria	Cyanobacteriia	Cyanobacteriales	NA	NA
ASV_ 1666	20	Bacteria	Firmicutes	Clostridia	Oscillospirales	NA	NA
ASV_ 1043	62	Bacteria	Acidobacteriota	Acidobacteriae	Subgroup_2	NA	NA
ASV_ 1357	37	Bacteria	Acidobacteriota	Acidobacteriae	Subgroup_2	NA	NA
ASV_ 1437	31	Bacteria	Acidobacteriota	Holophagae	Subgroup_7	NA	NA
ASV_ 604	30	Archaea	Asgardarchaeota	Lokiarchaeia	NA	NA	NA
ASV_ 1492	29	Bacteria	Proteobacteria	Gammaproteobacteria	NA	NA	NA
ASV_ 1537	26	Bacteria	Proteobacteria	Alphaproteobacteria	NA	NA	NA

## Sheet: Blank PCR
	Negative PCR
	N_PCR	Kingdom	Phylum	Class	Order	Family	Genus
ASV_ 9	31	Bacteria	Proteobacteria	Gammaproteobacteria	Enterobacterales	Enterobacteriaceae	Citrobacter
ASV_ 14	23	Bacteria	Proteobacteria	Gammaproteobacteria	Pseudomonadales	Moraxellaceae	Enhydrobacter
ASV_ 25	23	Bacteria	Firmicutes	Bacilli	Mycoplasmatales	Mycoplasmataceae	Mycoplasma
